# Supplementary material for: Crystal structure of BaMnB2O5 containing structurally isolated manganese oxide sheets
Source: Acta Crystallogr E Crystallogr Commun. 2016 Aug 19;72(Pt 9):1315–20. doi: 10.1107/S2056989016013074 (PMC5120715; doi:10.1107/S2056989016013074)
Supplement: Supplementary file 1 [file e-72-01315-sup1.cif]

##############################################################################
#                                                                            #
# This CIF contains the data in a paper accepted for publication in          #
# Acta Crystallographica Section E. It conforms to the requirements of       #
# Notes for Authors for Acta Crystallographica Section E, and has been       #
# peer reviewed under the auspices of the IUCr Commission on Journals.       #
#                                                                            #
# Full details of the Crystallographic Information File format               #
# are given in the paper "The Crystallographic Information File (CIF):       #
# a New Standard Archive File for Crystallography" by S. R. Hall, F. H.      #
# Allen and I. D. Brown [Acta Cryst. (1991), A47, 655-685].                  #
#                                                                            #
# The current version of the core CIF dictionary is obtainable from          #
# ftp://ftp.iucr.org/pub/cif_core.dic.                                       #
#                                                                            #
# Software is freely available for graphical display of the structure(s)     #
# in this CIF. For information consult the CIF software page                 #
# http://www.iucr.org/resources/cif/software.                                #
#                                                                            #
# This file may be used for bona fide research purposes within the           #
# scientific community so long as proper attribution is given to the journal # 
# article from which it was obtained.                                        #
#                                                                            #
##############################################################################
data_I
_database_code_depnum_ccdc_archive 'CCDC 1499124'
_audit_creation_method     'SHELXL-2014/7'
_journal_date_recd_electronic     2016-06-24
_journal_date_accepted     2016-08-12
_journal_name_full     'Acta Crystallographica, Section E'
_journal_year     2016
_journal_volume     72
_journal_issue      9
_journal_page_first     1315
_journal_page_last     1320
_journal_paper_category     GI
_journal_paper_doi     10.1107/S2056989016013074
_journal_coeditor_code     WM5306
_publ_contact_author_name     'Kulugammana Gedera Sanjaya Ranmohotti'
_publ_contact_author_address
;
Division of Chemistry and Biological Sciences
Governors State University
1 University Parkway
University Park, IL 60484-0975
USA
;
_publ_contact_author_email     kranmohotti@govst.edu
_publ_contact_author_fax     '+(708)534-1641'
_publ_contact_author_phone     '+(708)235-7599'
_publ_section_title
;
Crystal structure of BaMnB~2~O~5~ containing structurally isolated manganese
oxide sheets
;
_publ_section_title_footnote     .
loop_
    _publ_author_name
    _publ_author_footnote
    _publ_author_address
    'Maschmeyer, Elizabeth M.' .
;
Division of Chemistry and Biological Sciences
Governors State University
1 University Parkway
University Park, IL 60484-0975
USA
;
    'Sanjeewa, Liurukara D.' .
;
Department of Chemistry
Clemson University
Clemson, SC 29634-0973
USA
;
    'Ranmohotti, Kulugammana G. S.' .
;
Division of Chemistry and Biological Sciences
Governors State University
1 University Parkway
University Park, IL 60484-0975
USA
;
_publ_section_synopsis
;
The structure of BaMnB~2~O~5~ is characterized by infinite sheets of B~2~O~5~
units and Mn~2~O~8~ dimers of edge-sharing MnO~5~ square pyramids while Ba^2+^
cations interleave successive sheets.
;
_chemical_name_systematic
;
Barium manganese(II) pyroborate
;
_chemical_name_common     ?
_chemical_formula_moiety     ?
_chemical_formula_sum     'B2 Ba Mn O5'
_chemical_formula_iupac     'Ba Mn B2 O5'
_chemical_formula_weight     293.90
_chemical_melting_point     ?
_shelx_space_group_comment
;
The symmetry employed for this shelxl refinement is uniquely defined
by the following loop, which should always be used as a source of
symmetry information in preference to the above space-group names.
They are only intended as comments.
;
_space_group_crystal_system     monoclinic
_space_group_name_H-M_alt     'P 21/c'
_space_group_name_Hall     '-P 2ybc'
loop_
    _space_group_symop_operation_xyz
    'x, y, z'
    '-x, y+1/2, -z+1/2'
    '-x, -y, -z'
    'x, -y-1/2, z-1/2'
_cell_length_a     8.2868(17)
_cell_length_b     8.6570(17)
_cell_length_c     6.5263(13)
_cell_angle_alpha     90
_cell_angle_beta     92.87(3)
_cell_angle_gamma     90
_cell_volume     467.60(16)
_cell_formula_units_Z     4
_cell_measurement_reflns_used     3139
_cell_measurement_theta_min     3.1243
_cell_measurement_theta_max     29.5736
_cell_measurement_temperature     300(2)
_exptl_crystal_description     prismatic
_exptl_crystal_colour     Pink
_exptl_crystal_size_max     0.170
_exptl_crystal_size_mid     0.050
_exptl_crystal_size_min     0.020
_exptl_crystal_density_diffrn     4.175
_exptl_crystal_density_meas     ?
_exptl_crystal_density_method     'not measured'
_exptl_crystal_F_000     524
_exptl_absorpt_coefficient_mu     10.989
_exptl_absorpt_correction_type     multi-scan
_exptl_absorpt_process_details
;
(<i>REQAB</i>; Rigaku, 1998)
;
_shelx_estimated_absorpt_T_min     0.257
_shelx_estimated_absorpt_T_max     0.810
_exptl_absorpt_correction_T_min     0.518
_exptl_absorpt_correction_T_max     0.808
_diffrn_ambient_temperature     300(2)
_diffrn_radiation_type     MoK\a
_diffrn_radiation_wavelength     0.71073
_diffrn_measurement_device_type     'Rigaku AFC8S'
_diffrn_measurement_method     '\w scans'
_diffrn_detector_area_resol_mean     ?
_diffrn_reflns_number     3807
_diffrn_reflns_av_R_equivalents     0.0523
_diffrn_reflns_theta_min     3.406
_diffrn_reflns_theta_max     25.149
_diffrn_reflns_theta_full     25.149
_diffrn_measured_fraction_theta_max     0.998
_diffrn_measured_fraction_theta_full     0.998
_diffrn_reflns_limit_h_min     -9
_diffrn_reflns_limit_h_max     9
_diffrn_reflns_limit_k_min     -10
_diffrn_reflns_limit_k_max     10
_diffrn_reflns_limit_l_min     -7
_diffrn_reflns_limit_l_max     7
_diffrn_standards_number     1
_diffrn_standards_interval_count     1
_diffrn_standards_interval_time     12
_refine_special_details     ?
_reflns_number_total     830
_reflns_number_gt     777
_reflns_threshold_expression     'I > 2\s(I)'
_refine_ls_structure_factor_coef     Fsqd
_refine_ls_matrix_type     full
_refine_ls_R_factor_all     0.0289
_refine_ls_R_factor_gt     0.0248
_refine_ls_wR_factor_gt     0.0552
_refine_ls_wR_factor_ref     0.0564
_refine_ls_goodness_of_fit_ref     1.098
_refine_ls_restrained_S_all     1.098
_refine_ls_number_reflns     830
_refine_ls_number_parameters     83
_refine_ls_number_restraints     0
_refine_ls_hydrogen_treatment     ?
_refine_ls_weighting_scheme     calc
_refine_ls_weighting_details
                      'w=1/[\s^2^(Fo^2^)+(0.0315P)^2^] where P=(Fo^2^+2Fc^2^)/3'
_atom_sites_solution_hydrogens     ?
_atom_sites_solution_primary     ?
_atom_sites_solution_secondary     ?
_refine_ls_shift/su_max     0.005
_refine_ls_shift/su_mean     0.001
_refine_diff_density_max     0.817
_refine_diff_density_min     -0.982
_refine_ls_extinction_method
;
SHELXL2014 (Sheldrick, 2015b)
;
_refine_ls_extinction_coef     0.0061(7)
_refine_ls_extinction_expression
                                  'Fc^*^=kFc[1+0.001xFc^2^\l^3^/sin(2\q)]^-1/4^'
loop_
    _atom_type_symbol
    _atom_type_description
    _atom_type_scat_dispersion_real
    _atom_type_scat_dispersion_imag
    _atom_type_scat_source
    'B' 'B' 0.0013 0.0007
                         'International Tables Vol C Tables 4.2.6.8 and 6.1.1.4'
    'O' 'O' 0.0106 0.0060
                         'International Tables Vol C Tables 4.2.6.8 and 6.1.1.4'
    'Mn' 'Mn' 0.3368 0.7283
                         'International Tables Vol C Tables 4.2.6.8 and 6.1.1.4'
    'Ba' 'Ba' -0.3244 2.2819
                         'International Tables Vol C Tables 4.2.6.8 and 6.1.1.4'
_computing_data_collection
;
CrystalClear (Rigaku, 2006)
;
_computing_cell_refinement
;
CrystalClear (Rigaku, 2006)
;
_computing_data_reduction
;
CrystalClear (Rigaku, 2006)
;
_computing_structure_solution
;
SHELXT (Sheldrick, 2015a)
;
_computing_structure_refinement
;
SHELXL2014 (Sheldrick, 2015b)
;
_computing_molecular_graphics
;
DIAMOND (Brandenburg, 1999)
;
_computing_publication_material
;
publCIF (Westrip, 2010)
;
loop_
    _atom_site_type_symbol
    _atom_site_label
    _atom_site_fract_x
    _atom_site_fract_y
    _atom_site_fract_z
    _atom_site_U_iso_or_equiv
    _atom_site_adp_type
    _atom_site_calc_flag
    _atom_site_occupancy
    _atom_site_disorder_assembly
    _atom_site_disorder_group
    Ba Ba1 0.14891(4) 0.07969(4) 0.22488(5) 0.00932(16) Uani d 1 . .
    Mn Mn1 0.53148(10) 0.18805(10) 0.02929(12) 0.0087(2) Uani d 1 . .
    B B1 0.1784(8) -0.2828(7) 0.1447(10) 0.0100(13) Uani d 1 . .
    B B2 0.2960(8) 0.4492(7) 0.1980(10) 0.0115(13) Uani d 1 . .
    O O1 0.3314(5) 0.3308(4) 0.0723(6) 0.0133(9) Uani d 1 . .
    O O2 0.3587(5) 0.0300(4) -0.1080(6) 0.0126(9) Uani d 1 . .
    O O3 0.3228(5) -0.2185(4) 0.2184(6) 0.0106(8) Uani d 1 . .
    O O4 0.0457(5) -0.2018(4) 0.0939(6) 0.0110(8) Uani d 1 . .
    O O5 -0.1725(5) 0.0536(4) 0.3763(6) 0.0109(8) Uani d 1 . .
loop_
    _atom_site_aniso_label
    _atom_site_aniso_U_11
    _atom_site_aniso_U_22
    _atom_site_aniso_U_33
    _atom_site_aniso_U_12
    _atom_site_aniso_U_13
    _atom_site_aniso_U_23
    Ba1 0.0103(2) 0.0088(2) 0.0088(2) 0.00002(12) -0.00031(13) -0.00026(13)
    Mn1 0.0094(5) 0.0080(4) 0.0086(5) 0.0000(3) -0.0006(3) -0.0001(3)
    B1 0.006(3) 0.013(3) 0.011(3) -0.002(3) 0.000(2) 0.002(3)
    B2 0.010(3) 0.011(3) 0.014(3) 0.005(3) 0.000(3) -0.003(3)
    O1 0.012(2) 0.015(2) 0.013(2) 0.0056(17) -0.0030(17) -0.0054(17)
    O2 0.017(2) 0.0073(18) 0.012(2) -0.0008(16) -0.0055(17) -0.0004(16)
    O3 0.0108(19) 0.0109(19) 0.010(2) -0.0023(16) -0.0002(16) 0.0011(16)
    O4 0.012(2) 0.009(2) 0.012(2) 0.0033(16) 0.0004(16) -0.0018(16)
    O5 0.013(2) 0.0075(19) 0.012(2) 0.0010(16) -0.0036(16) 0.0006(16)
_geom_special_details
;
 All esds (except the esd in the dihedral angle between two l.s. planes)
 are estimated using the full covariance matrix.  The cell esds are taken
 into account individually in the estimation of esds in distances, angles
 and torsion angles; correlations between esds in cell parameters are only
 used when they are defined by crystal symmetry.  An approximate (isotropic)
 treatment of cell esds is used for estimating esds involving l.s. planes.
;
loop_
    _geom_bond_atom_site_label_1
    _geom_bond_atom_site_label_2
    _geom_bond_site_symmetry_2
    _geom_bond_distance
    _geom_bond_publ_flag
    Ba1 O4 . 2.707(4) ?
    Ba1 O1 4_566 2.772(4) ?
    Ba1 O4 3 2.777(4) ?
    Ba1 O4 2 2.787(4) ?
    Ba1 O5 3_556 2.845(4) ?
    Ba1 O1 . 2.855(4) ?
    Ba1 O2 . 2.882(4) ?
    Ba1 O5 . 2.896(4) ?
    Ba1 O3 . 2.958(4) ?
    Mn1 O3 3_655 2.082(4) ?
    Mn1 O1 . 2.098(4) ?
    Mn1 O2 . 2.144(4) ?
    Mn1 O2 3_655 2.147(4) ?
    Mn1 O3 2_655 2.151(4) ?
    B1 O4 . 1.332(8) ?
    B1 O3 . 1.384(7) ?
    B1 O5 2_545 1.423(7) ?
    B2 O1 . 1.354(7) ?
    B2 O2 4_566 1.357(8) ?
    B2 O5 2 1.432(7) ?
loop_
    _geom_angle_atom_site_label_1
    _geom_angle_atom_site_label_2
    _geom_angle_atom_site_label_3
    _geom_angle_site_symmetry_1
    _geom_angle_site_symmetry_3
    _geom_angle
    _geom_angle_publ_flag
    O4 Ba1 O1 . 4_566 131.36(11) ?
    O4 Ba1 O4 . 3 86.77(11) ?
    O1 Ba1 O4 4_566 3 141.16(11) ?
    O4 Ba1 O4 . 2 124.37(5) ?
    O1 Ba1 O4 4_566 2 76.50(12) ?
    O4 Ba1 O4 3 2 74.51(8) ?
    O4 Ba1 O5 . 3_556 85.98(11) ?
    O1 Ba1 O5 4_566 3_556 49.87(11) ?
    O4 Ba1 O5 3 3_556 148.29(11) ?
    O4 Ba1 O5 2 3_556 84.37(11) ?
    O4 Ba1 O1 . . 137.70(12) ?
    O1 Ba1 O1 4_566 . 78.21(9) ?
    O4 Ba1 O1 3 . 75.33(12) ?
    O4 Ba1 O1 2 . 87.65(11) ?
    O5 Ba1 O1 3_556 . 127.91(11) ?
    O4 Ba1 O2 . . 79.67(11) ?
    O1 Ba1 O2 4_566 . 109.48(11) ?
    O4 Ba1 O2 3 . 80.88(11) ?
    O4 Ba1 O2 2 . 143.59(11) ?
    O5 Ba1 O2 3_556 . 127.79(11) ?
    O1 Ba1 O2 . . 60.05(11) ?
    O4 Ba1 O5 . . 75.88(11) ?
    O1 Ba1 O5 4_566 . 102.48(11) ?
    O4 Ba1 O5 3 . 77.04(12) ?
    O4 Ba1 O5 2 . 49.20(11) ?
    O5 Ba1 O5 3_556 . 71.25(13) ?
    O1 Ba1 O5 . . 133.67(10) ?
    O2 Ba1 O5 . . 147.72(11) ?
    O4 Ba1 O3 . . 49.93(11) ?
    O1 Ba1 O3 4_566 . 90.55(11) ?
    O4 Ba1 O3 3 . 125.91(11) ?
    O4 Ba1 O3 2 . 153.01(10) ?
    O5 Ba1 O3 3_556 . 69.38(11) ?
    O1 Ba1 O3 . . 113.11(11) ?
    O2 Ba1 O3 . . 63.01(10) ?
    O5 Ba1 O3 . . 113.20(11) ?
    O3 Mn1 O1 3_655 . 121.48(15) ?
    O3 Mn1 O2 3_655 . 99.07(15) ?
    O1 Mn1 O2 . . 85.17(16) ?
    O3 Mn1 O2 3_655 3_655 92.39(15) ?
    O1 Mn1 O2 . 3_655 144.52(16) ?
    O2 Mn1 O2 . 3_655 78.77(16) ?
    O3 Mn1 O3 3_655 2_655 102.81(15) ?
    O1 Mn1 O3 . 2_655 95.36(15) ?
    O2 Mn1 O3 . 2_655 153.85(15) ?
    O2 Mn1 O3 3_655 2_655 86.12(14) ?
    O1 B2 O2 . 4_566 125.6(5) ?
    O1 B2 O5 . 2 116.5(5) ?
    O2 B2 O5 4_566 2 117.8(5) ?
    B2 O1 Mn1 . . 136.3(4) ?
    B2 O1 Ba1 . 4_565 99.1(3) ?
    Mn1 O1 Ba1 . 4_565 117.24(16) ?
    B2 O1 Ba1 . . 103.3(3) ?
    Mn1 O1 Ba1 . . 91.97(13) ?
    Ba1 O1 Ba1 4_565 . 102.80(13) ?
    B2 O2 Mn1 4_565 . 121.5(4) ?
    B2 O2 Mn1 4_565 3_655 118.6(4) ?
    Mn1 O2 Mn1 . 3_655 101.23(16) ?
    B2 O2 Ba1 4_565 . 117.8(4) ?
    Mn1 O2 Ba1 . . 90.29(13) ?
    Mn1 O2 Ba1 3_655 . 102.44(14) ?
    B1 O3 Mn1 . 3_655 107.8(4) ?
    B1 O3 Mn1 . 2_645 123.9(3) ?
    Mn1 O3 Mn1 3_655 2_645 108.48(17) ?
    B1 O3 Ba1 . . 86.7(3) ?
    Mn1 O3 Ba1 3_655 . 101.68(14) ?
    Mn1 O3 Ba1 2_645 . 124.92(15) ?
    B1 O4 Ba1 . . 98.7(3) ?
    B1 O4 Ba1 . 3 145.9(4) ?
    Ba1 O4 Ba1 . 3 93.23(11) ?
    B1 O4 Ba1 . 2_545 91.4(3) ?
    Ba1 O4 Ba1 . 2_545 131.11(15) ?
    Ba1 O4 Ba1 3 2_545 104.46(13) ?
    B1 O5 B2 2 2_545 125.1(5) ?
    B1 O5 Ba1 2 3_556 119.5(3) ?
    B2 O5 Ba1 2_545 3_556 93.9(3) ?
    B1 O5 Ba1 2 . 85.3(3) ?
    B2 O5 Ba1 2_545 . 126.0(3) ?
    Ba1 O5 Ba1 3_556 . 108.75(13) ?
_shelx_hkl_file
;
   0   0   1    1.50    2.25
   0   0  -1    2.46    1.67
   1  -1   0  124.06    4.58
   1   1   0  113.92    5.38
  -1   1   0  116.84    6.83
   1  -1   0  123.44    7.78
  -1  -1   0  116.16    6.46
   1   0  -1    9.03    2.70
  -1   0   1    5.82    2.01
   0   1  -1  270.39   10.59
   0   1   1  226.06   10.71
   0  -1   1  259.93   11.98
   0  -1  -1  248.33    7.60
   1   0   1    0.77    3.16
  -1   0  -1    5.74    4.03
   1   0   1    9.33    5.24
   1   1  -1  385.97   11.33
  -1  -1   1  391.83   10.38
   1  -1   1 1049.45   31.70
   1  -1   1 1112.79   38.21
   1  -1   1 1030.95   31.98
   0  -2   0   75.48    6.01
   0  -2   0   68.89    6.28
   0   2   0   63.43    5.06
   1   1   1  923.84   29.17
  -1  -1  -1  892.88   29.25
  -2   0   0   81.35    6.98
  -2   0   0   68.00    6.24
   2   0   0   77.00    8.24
  -1  -2   0  823.12   27.51
   1  -2   0  836.02   26.43
   1  -2   0  870.65   23.28
   1   2   0  829.07   14.21
  -1   2   0  863.87   27.59
  -1   2   0  809.39   29.40
  -2   1   0  490.53   17.61
   2  -1   0  482.72   17.22
  -2   1   0  493.49   20.43
   2  -1   0  512.28   16.69
   2   1   0  507.59   14.96
  -2  -1   0  489.21   16.28
   0   2  -1 1625.50   55.19
   0  -2  -1 1334.91   16.34
   0  -2   1 1529.60   29.49
   0   2   1 1347.95   29.04
   2   0  -1    7.47    5.38
  -2   0   1    5.87    5.53
   2   0   1   11.98    6.09
  -2   0  -1    2.54    5.44
  -2   0  -1    6.20    6.02
   2   0   1    2.69    4.94
  -1   2   1  667.14   23.63
  -1  -2   1  682.36   28.31
   1   2  -1  721.11   18.68
   2   1  -1 2901.58   89.25
  -2  -1   1 2978.90   99.20
  -1   2  -1  743.46   18.63
   1  -2   1  729.61   23.45
   1   2   1  667.58   24.46
   0   0   2  933.64   27.77
   2  -1   1 1050.71   32.09
   2  -1   1 1085.51   37.92
  -2   1  -1 1117.89   31.97
  -2   1  -1 1048.11   30.30
  -2  -1  -1 1093.98   38.74
  -1   0   2  446.22    8.68
   1   0  -2  430.18   14.46
   0  -1  -2   23.77    3.39
   0   1   2   24.33    3.51
   0  -1   2   26.04    4.66
   0   1  -2   29.04    5.29
   2  -2   0  689.99   15.11
   2  -2   0  692.88   22.91
   2  -2   0  686.00   24.47
  -2   2   0  654.08   21.74
  -2  -2   0  652.52   24.99
   2   2   0  646.91   22.90
  -1   0  -2 3576.59   94.50
   1   0   2 3687.37   74.54
   1  -1  -2    7.39    1.87
  -1   1   2    6.07    1.53
  -1  -1   2    7.26    6.58
   1   1  -2    5.39    3.84
   0  -3   0    1.58    6.38
   0   3   0    0.11    5.70
   0  -3   0    0.09    5.81
   1  -1   2  645.87   17.29
  -1  -1  -2  608.16   15.99
   1  -1   2  664.33   14.23
   1   1   2  609.02   21.26
  -3   0   0 1800.75   53.53
   3   0   0 1841.54   41.65
  -3   0   0 1825.24   48.72
  -2   2   1  662.00   24.10
   2  -2  -1  683.24   12.99
   2  -2  -1  655.61   14.71
  -2  -2   1  701.10   18.12
   2   2  -1  709.42   32.71
   1  -3   0 2311.93   99.90
   1   3   0 2296.49   87.96
  -1  -3   0 2220.74   69.71
   2  -2   1   63.89    5.95
   2  -2   1   64.29    6.81
  -2   2  -1   52.40    6.87
   2  -2   1   58.85    6.08
  -2  -2  -1   48.95    6.20
   2   2   1   67.89    6.84
   0   3  -1  275.01   11.12
   0   3   1  227.48    8.47
   0   3   1  268.32   10.69
   0  -3   1  268.31   12.00
   0  -3  -1  270.94   10.43
   0  -3  -1  270.72    9.03
  -3  -1   0   40.30    6.96
   3  -1   0   40.00    5.96
   3  -1   0   27.29    6.57
   3   1   0   54.68    7.11
  -3   1   0   31.88    4.93
  -3   1   0   26.91    5.60
  -2   0   2 4183.08  137.84
   2   0  -2 4207.94   83.42
   0   2   2 1287.71   37.73
   0   2  -2 1495.95   45.06
   0  -2  -2 1275.35   36.48
   0  -2   2 1453.63   29.67
  -3   0   1    1.66    6.33
   3   0  -1    0.56    5.95
  -1   3   1   48.30    6.46
  -1   3   1   43.14    3.18
   1  -3  -1   39.53    3.18
   1  -3  -1   35.32    6.46
   1   3  -1   47.23    6.69
  -1  -3   1   30.66    5.32
  -1   2   2   12.71    1.10
  -1   2   2   11.03    1.04
  -1  -2   2   16.48    7.89
   1   2  -2    8.36    3.72
  -2   1   2  539.64   23.94
   2  -1  -2  584.42   20.25
   2   1  -2  555.77   11.74
  -2  -1   2  604.17   12.98
  -2   0  -2  117.26    8.44
   2   0   2  105.07    5.98
   1  -3   1  158.59   10.46
   1  -3   1  174.03    9.79
   2   0   2  102.91    8.18
  -1   3  -1  184.81   10.36
  -1  -3  -1  152.27    5.44
   1   3   1  153.34    8.29
  -1  -3  -1  143.86    8.86
  -3   0  -1    2.47    8.65
  -3   0  -1    2.95    8.39
   3   0   1  -15.85    7.85
   3   0   1    2.31    4.39
   3  -1  -1   52.50    5.72
  -3   1   1   56.25    5.26
  -3   1   1   38.26    7.91
  -3  -1   1   59.06    5.88
   3   1  -1   62.27    6.75
   1   2   2   25.86    2.34
   1  -2   2   21.90    5.51
  -1  -2  -2   24.63    5.02
  -1   2  -2   23.60    4.95
   1   2   2   17.74    4.12
   2  -1   2  421.71   10.70
   2  -1   2  418.19   19.43
   2   1   2  414.82   16.61
  -2  -1  -2  401.21   12.20
   2   1   2  413.19   12.38
  -3   1  -1  358.07   17.36
  -3  -1  -1  368.63    9.04
   3  -1   1  350.93   18.42
   3   1   1  405.64   18.58
   3  -1   1  371.98   14.42
  -3   1  -1  402.09   16.75
  -3  -1  -1  333.30   13.81
   2  -3   0 1094.11   38.24
  -2   3   0 1004.13   37.05
   2  -3   0 1052.72   24.21
   2  -3   0 1048.82   24.83
  -2  -3   0 1024.61   33.71
   2   3   0 1041.14   31.32
  -3   2   0  381.93   16.21
   3  -2   0  334.06   16.20
   3  -2   0  379.46   13.88
  -3   2   0  374.79   14.56
   3   2   0  345.12   15.24
  -3  -2   0  340.23   17.51
  -2   3   1  309.87   15.11
   2  -3  -1  335.20   16.35
   2  -3  -1  331.58    8.46
   2  -3  -1  365.57   15.03
  -2   2   2   44.81    8.09
   2   2  -2   14.01    3.95
  -2  -2   2   52.52    8.42
  -2  -3   1  376.01   16.22
   2   3  -1  384.26   17.10
  -3   2   1 1661.17   48.15
   3  -2  -1 1583.10   46.25
  -3   2   1 1570.73   52.16
  -3  -2   1 1659.79   50.57
   3   2  -1 1675.02   51.05
  -2   3  -1  662.48   18.58
   2  -3   1  651.19   23.86
   2  -3   1  674.42   22.91
   2   3   1  648.66   20.45
  -2  -3  -1  653.52   20.80
  -2  -3  -1  601.88   22.39
   0   0   3    6.67    5.79
   0   0   3    1.17    6.39
   2  -2   2  444.45   12.83
   2  -2   2  461.25   17.95
   2  -2   2  474.13   12.20
   2   2   2  454.49   16.84
   0   4   0   49.73    5.94
   0  -4   0   55.52    6.38
  -2  -2  -2  416.50   14.82
   0  -4   0   63.24    6.76
   3  -2   1 2568.75   48.08
  -3   2  -1 2544.43   80.42
  -3   2  -1 2607.28   81.21
   3  -2   1 2571.94   70.59
  -3  -2  -1 2315.71   65.75
   0  -3   2  133.63    8.32
   0   3  -2  131.40    8.53
   0   3   2  126.47    6.12
   0  -3  -2  124.24    6.05
   0   3   2  137.78    7.26
   3   0  -2  560.54   19.27
  -3   0   2  568.13   14.46
  -1   0   3    4.63    4.83
   1   0  -3    0.51    5.06
   1   3  -2 2811.33   61.30
  -1  -3   2 2728.17   59.70
  -1   3   2 2353.26   50.64
   0   1  -3  104.11    8.76
   0  -1   3  105.20    8.41
   0   1   3   91.04    5.48
   0   1   3   88.23    6.20
   3  -1  -2   75.95    4.34
  -3   1   2   73.44    4.85
  -3  -1   2   67.96    7.09
   3   1  -2   95.29    7.33
  -1   4   0  140.23    9.56
   1  -4   0  150.12    9.94
  -1   4   0  144.38    7.93
  -1  -4   0  134.69    9.19
   1   4   0  130.81    8.47
  -1  -4   0  128.89    7.90
   1   0   3    4.30    7.03
   1   0   3    0.29    7.31
   1  -3   2  655.38   28.58
  -1   3  -2  611.03   15.04
  -1  -3  -2  543.89   21.57
   1   3   2  562.15   19.18
   1   3   2  592.31   16.17
  -4   0   0  961.71   33.80
   4   0   0  902.27   30.58
  -4   0   0  876.86   27.72
   1   1  -3 2660.59   68.89
  -1  -1   3 2744.11   92.37
   3   0   2  640.98   12.17
  -3   0  -2  582.14   22.82
   3   0   2  633.15   22.96
   0  -4   1 1837.70   27.41
   0   4  -1 1914.75   84.11
   0  -4  -1 1729.08   34.51
   0   4   1 1719.87   54.32
   1  -1   3  597.04   18.33
   1  -1   3  574.69   21.13
  -1  -1  -3  496.66   16.99
   1   1   3  558.18   12.88
   4  -1   0   21.19    6.24
  -4  -1   0    1.90    9.19
  -4   1   0   -7.61    7.45
   4   1   0  -42.56    8.20
  -4   1   0    2.70    6.59
  -1   4   1  133.63   10.03
   4   0  -1    2.15    4.92
   1   4  -1  138.76   10.09
   1  -4  -1  150.24    5.95
  -1  -4   1  144.79    9.26
   1  -4  -1  158.55    9.87
  -1   4   1  142.56    7.02
  -4   0   1    9.66    7.46
   3  -1   2  824.11   37.65
   3  -1   2  712.90   33.77
   3   1   2  718.44   31.21
   3   1   2  738.23   22.11
  -3  -1  -2  679.94   24.31
  -3   1  -2  752.21   25.34
   3  -3   0  458.51   18.97
   3  -3   0  410.59   14.49
   3  -3   0  398.18   15.24
  -3   3   0  407.48   20.60
   3   3   0  399.93   13.49
  -3  -3   0  322.27   15.04
   1  -4   1 2255.25   49.95
   1  -4   1 2268.61   78.25
  -1   4  -1 2323.25   31.89
   1   4   1 2046.13   44.94
  -1  -4  -1 2132.92   66.42
   2   0  -3    3.07    5.40
  -2   0   3    1.57    5.03
  -4   1   1  410.19   11.23
   4  -1  -1  372.68   15.64
  -4   1   1  383.40   16.17
   4   1  -1  396.26   12.63
  -4  -1   1  389.24   12.77
  -4   0  -1    1.06    5.60
  -4   0  -1   10.37    9.47
   4   0   1    1.62    8.68
  -2   3   2 1123.26   46.50
   0  -2  -3  808.99   16.76
   0  -2   3  873.90   28.77
   0   2   3  817.20   25.58
   2   3  -2 1237.11   40.76
   0   2  -3  850.71   17.27
  -2  -3   2 1208.31   27.45
  -3   2   2  986.23   25.85
  -3   2   2  987.11   12.49
   3  -2  -2 1013.40   31.57
  -3  -2   2 1096.96   44.55
   3   2  -2 1002.37   19.42
   3  -3  -1  417.58   15.82
  -3   3   1  389.15   20.94
   3  -3  -1  380.93   18.36
   3  -3  -1  401.88   14.45
  -3  -3   1  459.06   25.27
   3   3  -1  380.32   15.66
  -2   4   0    4.53    2.88
   2  -4   0    6.47    5.00
  -2   4   0   10.44    5.17
   2  -4   0    9.47    3.35
   2   4   0    7.15    4.11
  -2  -4   0   18.77    6.85
  -2   1   3  336.68   12.21
   2  -1  -3  382.59   15.99
   2   1  -3  397.22   14.71
  -2  -1   3  385.43   15.60
  -1  -2   3   68.27    7.82
   1   2  -3   61.09    6.63
  -1   2   3   66.40    3.88
  -1   2   3   64.78    4.19
  -4   1  -1  336.61   15.69
  -4   1  -1  306.75   13.99
   4  -1   1  313.40   12.29
   4  -1   1  323.48   14.95
  -4  -1  -1  314.44   13.70
   4   1   1  310.09   15.66
  -4  -1  -1  333.39   17.81
   2  -3   2 1727.04   61.28
   2  -3   2 1781.09   54.62
   2  -3   2 1729.81   25.94
   3  -3   1  329.84   15.45
   3  -3   1  339.81   13.99
  -3   3  -1  333.22   14.14
   3  -3   1  321.49   13.33
   3   3   1  284.15   14.61
  -3  -3  -1  317.15   15.67
  -2   0  -3    1.68    7.24
   2   0   3   10.45    7.80
   1  -2   3 1799.64   55.12
  -1   2  -3 1896.99   42.82
  -1  -2  -3 1603.45   36.17
   1   2   3 1508.02   45.65
  -4   2   0  914.27   21.97
   4  -2   0  944.03   32.09
   4  -2   0 1014.46   30.73
  -4   2   0  979.40   28.40
  -4  -2   0  962.48   32.67
   4   2   0  880.38   29.09
   3  -2   2  969.47   36.12
   3  -2   2 1012.70   33.14
   3  -2   2  947.68   31.85
   3   2   2 1017.46   27.99
  -3  -2  -2  940.88   32.31
   2  -4  -1   92.87    8.47
   2  -4  -1  137.07    5.90
  -2   4   1  131.11   11.21
  -2   4   1  140.80    6.91
  -2  -4   1  127.06    9.23
   2   4  -1  144.78   10.85
   2  -1   3 1259.93   31.69
   2  -1   3 1142.88   34.09
   2   1   3 1018.91   35.44
  -2  -1  -3 1117.60   27.83
   2  -4   1  308.27   13.94
   2  -4   1  330.52   15.95
  -2   4  -1  300.80   13.07
  -2  -4  -1  305.57   15.73
   2   4   1  308.26   14.85
  -2  -4  -1  280.52   11.35
   4  -2  -1  571.46   20.06
  -4   2   1  585.41   27.43
  -4   2   1  559.48   18.04
  -4  -2   1  589.86   23.50
   4   2  -1  617.92   23.56
   0  -4   2  167.90   10.87
   0   4  -2  175.94   11.22
   0   4   2  173.21    8.73
   0   4   2  161.92    8.39
   0  -4  -2  163.84    8.72
  -2   2   3  648.22    8.14
  -2   2   3  657.24   19.60
  -2  -2   3  662.94   19.58
   2   2  -3  700.69   16.20
   4  -2   1  828.88   28.73
  -4   2  -1  833.93   24.83
  -4   2  -1  806.14   22.54
   4  -2   1  854.42   23.41
  -4  -2  -1  733.25   28.87
   4   2   1  830.74   30.06
  -4  -2  -1  802.29   25.15
   1   4  -2   30.25    5.75
  -1   4   2   60.71    3.29
  -1   4   2   45.44    6.56
   1  -4  -2   51.16    4.60
  -1  -4   2   69.56    8.81
  -1   4  -2  254.60   13.32
   1   4   2  250.99   12.54
   1   4   2  233.70    9.44
   1  -4   2  251.66   12.57
   1  -4   2  266.05   15.86
  -1  -4  -2  218.21   11.95
   4  -1  -2  693.03   21.20
  -4   1   2  723.01   25.49
  -4  -1   2  705.63   25.12
   4   1  -2  692.23   24.86
   3   0  -3    4.72    5.59
  -3   0   3    7.05    4.62
   0  -3  -3  149.42    7.52
   0  -3   3  137.29   10.11
   0   3  -3  184.63   11.45
   0   3   3  146.03    7.66
   0   3   3  143.45    7.84
   0   5   0    1.63    5.97
   0  -5   0   17.75    9.59
   0  -5   0    3.64    7.04
  -3   3   2    4.49   10.98
   2  -2   3    2.24    8.17
   2  -2   3    0.31    7.36
   2  -2   3    3.91    9.09
   2   2   3    1.16    7.11
  -2  -2  -3   -3.02    6.59
  -3  -3   2    4.31    9.24
   3   3  -2   -1.61    7.85
  -3   1   3   52.27    4.05
  -3  -1   3   43.60    6.68
   3  -1  -3   48.30    3.90
   3   1  -3   60.28    6.29
  -1   3   3  208.86    6.54
  -1  -3   3  227.36   12.56
   1   3  -3  241.75   12.51
  -1   3   3  211.35    7.07
  -1   3   3  218.19   13.18
   4   0   2 1645.06   64.10
  -4   0  -2 1624.59   51.48
   4   0   2 1666.91   40.55
   3  -4   0  328.89   14.64
   3  -4   0  351.95   11.97
  -3   4   0  368.85   16.97
   3  -4   0  390.53   12.32
   3   4   0  351.36   13.85
  -3  -4   0  354.04   16.31
  -1   5   0  241.76    9.23
   1  -5   0  250.10   12.05
   1  -5   0  258.71   12.87
  -1  -5   0  272.88   12.03
  -1  -5   0  255.27   12.10
   1   5   0  235.23   12.84
  -1   3  -3  160.64   11.46
   1  -3   3  130.33   11.43
   1   3   3  145.70    7.01
  -1  -3  -3  136.72    8.45
   1   3   3  122.04    7.56
   4  -3   0  294.53   14.45
   4  -3   0  304.47   13.24
  -4   3   0  301.68   14.60
   4  -3   0  288.84   13.76
  -4  -3   0  295.13   18.59
   4   3   0  275.96   15.74
   4   1   2  486.86   18.51
  -4   1  -2  483.62   17.40
   4  -1   2  480.58   19.95
   4  -1   2  515.63   20.09
  -4  -1  -2  460.84   19.32
  -4   1  -2  572.96   15.84
  -4  -1  -2  485.26   16.13
   3  -3   2  144.90   11.37
   3  -3   2  139.09   11.26
   3  -3   2  157.47   10.65
   0  -5  -1  200.23   10.38
   0   5  -1  215.71   11.65
   0   5   1  223.85   10.81
   0  -5   1  186.26   11.53
   0  -5  -1  201.30   11.16
   3   3   2  164.91   12.64
   0  -5   1  201.68   13.81
  -3  -3  -2  144.41   11.83
  -2   4   2   12.52   11.35
   2  -4  -2    0.64    0.70
   2   4  -2    6.08    9.67
  -2  -4   2    5.05    6.99
   3   0   3    6.67    9.53
  -3   0  -3    5.36    4.53
   3   0   3    4.75    4.84
   3  -4  -1 1951.17   21.84
  -3   4   1 1834.00   44.84
   3   4  -1 1957.14   59.50
  -3  -4   1 2061.66   48.33
   5   0   0  172.52   12.35
  -5   0   0  151.82   11.66
  -5   0   0  160.62   10.77
  -4   2   2   72.18   11.26
  -4   2   2   66.38    5.40
   4  -2  -2   57.12    5.16
   4   2  -2   77.61    8.58
  -4  -2   2   53.71    8.20
  -4   3   1  541.32   23.79
   4  -3  -1  535.40   18.88
  -4   3   1  510.01   17.91
   1   5  -1 1798.86   55.31
   1  -5  -1 1607.92   21.23
  -1   5   1 1591.35   48.63
   1  -5  -1 1694.97   56.22
  -1  -5   1 1713.53   36.76
  -4  -3   1  566.10   17.44
   4   3  -1  503.25   21.18
   3  -1   3  337.30   18.00
   3  -1   3  394.34   15.66
   2  -4   2    8.48    8.78
   3   1   3  385.17   18.20
  -3  -1  -3  356.14   14.84
   1  -5   1   92.98    9.94
   3   1   3  327.10   19.36
   1  -5   1   99.82    8.98
   2  -4   2    0.44    6.35
  -2   4  -2    1.79    9.46
  -1   5  -1  108.99    9.91
   3  -4   1  225.07   13.43
   3  -4   1  226.26   11.09
  -1  -5  -1   84.64    8.66
  -1  -5  -1   99.29    7.18
  -3   4  -1  228.40   13.12
   1   5   1   94.56    7.63
   2   4   2    7.13    4.14
   3  -4   1  236.63   12.21
  -2  -4  -2    1.11    7.98
   3   4   1  216.88   11.88
  -3  -4  -1  199.65   13.29
   0   0   4 1264.33   31.68
   0   0   4 1215.78   29.45
  -5  -1   0 1071.58   36.70
  -5   1   0 1068.74   45.35
   5  -1   0 1141.05   38.66
   5   1   0 1156.84   24.67
  -5   1   0 1138.28   27.51
  -5  -1   0 1080.88   44.48
  -5   0   1    0.88    8.02
   5   0  -1    3.74    5.78
  -2  -3   3  559.23   22.80
   2   3  -3  590.04   19.08
  -2   3   3  539.71   17.93
  -3   2   3  726.16   21.09
   3  -2  -3  773.37   22.44
   3   2  -3  819.08   31.36
  -3  -2   3  783.71   28.32
  -1   0   4  419.38   16.47
   1   0  -4  448.01   17.47
   4  -3   1   73.07   10.39
   4  -3   1   81.46    8.10
  -4   3  -1   70.79   10.11
   4  -3   1   63.09    7.36
  -4  -3  -1   63.81   10.01
   4   3   1   70.97   10.89
   0  -1   4    3.97    3.74
   0   1   4    8.34    3.33
   0   1   4   15.41    5.94
   0   1  -4   11.61    4.57
   2  -5   0  271.35   14.22
   2  -5   0  265.60   12.29
  -2   5   0  259.73   14.27
  -2   5   0  242.26   13.51
  -2  -5   0  247.31   14.69
   2   5   0  248.97   14.78
  -5   1   1 1010.43   22.20
  -5  -1   1  948.84   26.92
  -5   1   1  993.66   41.41
   5   1  -1  978.62   21.59
   5  -1  -1  990.23   24.58
   4  -2   2  416.22   17.18
  -4   2  -2  476.23   19.70
  -4   2  -2  427.80   18.46
   4  -2   2  436.01   21.62
  -4  -2  -2  420.85   19.01
   4   2   2  409.04   19.66
  -4  -2  -2  419.59    7.05
  -1   1   4  977.18   20.77
  -1  -1   4 1038.47   33.65
  -1   1   4 1039.71   41.57
   1   1  -4 1049.49   26.65
   5   0   1    3.55    9.14
  -5   0  -1    6.19   10.60
  -5   0  -1   11.58   11.39
   1   0   4  728.64   26.01
   1   0   4  709.92   31.18
   2  -3   3   16.87    9.23
   2  -3   3    6.93    5.47
   2  -3   3    8.92    6.54
   2   3   3   -4.69    9.19
  -2  -3  -3    9.77    8.11
   5  -1   1  705.47   25.46
  -5   1  -1  688.56   34.22
  -5   1  -1  664.88   22.36
  -5  -1  -1  676.58   22.77
   5  -1   1  664.51   26.61
  -5  -1  -1  667.61   26.53
   5   1   1  695.50   24.61
   2  -5  -1   82.58    6.00
  -2   5   1   97.75    9.66
   2  -5  -1   89.14    9.96
  -2   5   1   84.57    6.29
   1  -1   4  131.26   10.03
   1   1   4  147.75   10.71
   2   5  -1  100.85   10.78
  -2  -5   1   92.84    8.84
   1  -1   4  140.51   10.26
   1   1   4  110.15    8.64
   3  -2   3   32.30    5.68
   3  -2   3   38.01    8.23
   3  -2   3   29.94    6.63
   3   2   3   34.11    7.97
  -3  -2  -3   35.94    7.89
  -5   2   0   67.87    8.24
   5  -2   0   83.24    8.31
  -5   2   0   71.66   11.89
   5   2   0   92.34   10.82
  -5  -2   0   91.80   10.62
   2  -5   1 2264.13   67.18
   2  -5   1 2209.74   78.25
  -2   5  -1 2199.20   30.58
  -2  -5  -1 2058.33   24.79
  -2  -5  -1 1943.47   86.37
   2   5   1 2015.50   89.24
   2   0  -4  164.44    7.93
  -2   0   4  171.07    8.85
  -4   0   3    2.28    6.32
   4   0  -3    1.87    7.46
   0   4  -3 1249.26   43.79
   0  -4   3 1201.14   31.52
   0   4   3 1129.15   25.37
   0   4   3 1121.26   24.56
   0  -4  -3 1117.23   34.96
   0   5   2   23.20    4.65
   0   5  -2   29.11    6.38
   0  -5  -2   26.17    7.04
   0  -5   2   33.53    7.11
   3  -4  -2  390.71   10.46
   0  -5  -2   33.51    6.44
   0   5   2   28.78    5.99
  -3   4   2  410.13   18.42
   3   4  -2  458.60   16.10
  -3  -4   2  446.75   20.31
   0  -2   4   19.52    5.51
   0   2  -4   36.79    7.98
   0   2   4   20.26    4.90
   0   2   4   18.21    4.07
  -5   2   1  335.40   18.41
  -5   2   1  308.36   13.42
   5  -2  -1  329.47   15.46
   5   2  -1  318.98   17.03
  -4   3   2  440.11   21.46
  -5  -2   1  317.60   17.50
   4  -3  -2  427.82    9.66
   4   3  -2  466.10   23.48
  -4  -3   2  482.54   26.39
   2   1  -4  364.84   11.94
  -2  -1   4  364.18   19.34
   2  -1  -4  351.99   17.33
  -2   1   4  353.00   12.07
   1  -4  -3   38.99    2.52
  -1   4   3   43.42    2.81
   1   4  -3   45.51    6.98
  -1  -4   3   33.20    7.70
  -1   4   3   22.49    6.13
  -4   1   3 1305.94   36.88
   4  -1  -3 1394.59   44.46
   4   1  -3 1385.17   62.30
  -4  -1   3 1369.97   22.58
  -1   2   4  142.24    6.03
  -1   2   4  155.11    6.74
  -1  -2   4  158.48   10.19
   1   2  -4  155.26   10.85
  -1   5   2  595.97   20.03
   1  -5  -2  545.64   19.00
  -1   5   2  615.65   30.30
   1  -5  -2  569.81   20.40
   1   5  -2  675.08   26.64
  -1  -5   2  637.39   27.44
  -5   0   2  408.33   14.96
   5   0  -2  408.72   17.56
  -1  -4  -3  256.04   11.73
   1  -4   3  290.36   15.16
   1   4   3  282.27   11.71
  -1   4  -3  290.71   14.77
   1   4   3  251.53   11.94
  -1   5  -2  100.02    8.37
   1  -5   2  108.73   10.43
   1  -5   2  112.51   11.32
  -1  -5  -2   95.74    8.01
  -1  -5  -2  110.35    9.40
   1   5   2   99.23    8.41
  -3   3   3  135.27   10.99
   4  -4   0  130.60    8.32
  -3  -3   3  151.51   11.98
  -4   4   0  155.40   13.78
   3   3  -3  126.63   10.35
   4  -4   0  133.39   13.04
   4  -4   0  119.29    7.57
  -4  -4   0  128.03   11.74
   4   4   0  114.90    9.58
   3  -4   2  228.75   14.85
   3  -4   2  198.59   11.41
   2   0   4  302.03   14.93
   3  -4   2  209.89   13.09
   2   0   4  285.26   16.22
  -3  -4  -2  206.29   14.27
   3   4   2  196.37   12.81
   5  -2   1  201.10   14.67
  -5   2  -1  182.45   12.28
   5  -2   1  163.91   11.41
  -5   2  -1  180.47   13.74
  -5  -2  -1  163.83   12.38
   5   2   1  176.00   14.01
  -5  -2  -1  184.11    9.49
   1  -2   4 1041.48   37.32
   1  -2   4 1103.23   27.33
   1   2   4  908.19   33.87
  -1  -2  -4  955.25   27.97
   5  -1  -2   40.66    7.46
  -5   1   2   34.90    6.65
   5   1  -2   74.77    9.29
  -5  -1   2   45.13    8.05
   4  -3   2   27.97    6.52
   4  -3   2   21.69    5.77
   4  -3   2   39.19    9.00
  -4  -3  -2   32.35    7.10
   4   3   2   33.51    7.55
  -4   4   1  385.77   18.18
   4  -4  -1  436.07   14.56
   4  -4  -1  439.08   13.25
   4  -4  -1  384.26   20.75
  -2  -1  -4  934.85   32.89
   2   1   4 1021.00   28.28
   2  -1   4 1050.18   37.76
   2  -1   4 1093.61   23.06
   4   4  -1  410.25   19.88
  -4  -4   1  431.67   19.15
   3  -5   0  157.53   10.22
   3  -5   0  117.24    8.56
  -3   5   0  147.61   12.70
   3  -5   0  129.01   12.46
   3   5   0  118.49   10.76
  -3  -5   0  137.42   12.18
  -4   0  -3  -11.25    9.74
   4   0   3  -27.00   10.02
   4   0   3    1.53    6.64
  -2  -4   3  492.77   24.82
   2   4  -3  502.95   22.10
  -2   4   3  488.00   19.92
  -2   2   4  448.71   14.89
   2   2  -4  493.56   21.94
  -2  -2   4  498.11   15.45
  -2   2   4  444.68   20.19
   4  -2  -3  103.19    5.34
  -4   2   3   95.19    5.43
  -4  -2   3  104.08   10.43
   4   2  -3   91.82    9.59
   5   0   2  168.13   14.51
   5   0   2  155.41    9.16
  -5   0  -2  143.09   12.72
  -4   4  -1 1416.04   27.85
   4  -4   1 1540.96   48.32
   4  -4   1 1523.01   68.56
  -5   0  -2  164.02   10.89
   4  -4   1 1520.18   62.66
  -4  -4  -1 1359.78   29.18
   4   4   1 1395.96   27.29
   2  -5  -2  461.71   20.45
  -2   5   2  467.32   16.33
   2  -5  -2  438.90   16.29
  -2   5   2  454.47   18.32
  -2  -5   2  535.12   17.76
   2   5  -2  455.90   16.16
   3  -3   3  181.44   12.46
   3  -3   3  176.93   12.45
   3  -3   3  186.90   14.03
  -3  -3  -3  161.63   12.93
   3   3   3  161.92   12.48
   0  -6   0  630.18   19.41
   0  -6   0  647.28   22.66
   0   6   0  601.43   22.36
  -4   1  -3    9.94    5.86
   4  -1   3    7.34    3.67
   4  -1   3   17.44   10.31
  -4  -1  -3   11.43    7.64
   4   1   3    3.27    2.12
   4   1   3    1.06    9.96
   3  -5  -1  215.51    7.63
  -3   5   1  265.59   15.46
   3  -5  -1  233.21   11.74
   3  -5  -1  205.34   15.48
  -3  -5   1  221.57   14.86
   3   5  -1  211.40   13.81
   5  -3   0  941.80   24.50
  -5   3   0  955.26   30.01
  -5   3   0  915.57   37.02
   5  -3   0  957.52   25.56
   5   3   0  922.34   28.09
  -5  -3   0  878.00   27.47
  -3   0   4 2012.86   88.12
   3   0  -4 2026.39   53.77
   5  -1   2   37.49    7.65
  -5   1  -2   38.32    9.07
  -5   1  -2   34.23    8.45
   5  -1   2   30.28    5.72
  -5  -1  -2   70.58   12.56
  -5  -1  -2   30.82    6.14
   5   1   2   34.88    8.73
   2  -5   2  468.24   17.38
   2  -5   2  534.26   25.84
  -2   5  -2  491.47   21.22
   2   5   2  463.96   19.38
  -3   5  -1   32.16    8.86
  -2  -5  -2  461.65   19.13
  -5   2   2   23.10    7.45
   3  -5   1   11.99    6.56
   3  -5   1   30.05    5.67
   5  -2  -2   14.90    5.22
  -5   2   2   18.43    3.83
   3  -5   1   15.93    4.80
  -2  -5  -2  413.57   10.05
   5   2  -2   13.46    7.97
  -5  -2   2   11.36    7.46
   2  -4   3  343.53   15.96
  -2   4  -3  313.80   17.13
  -3  -5  -1   25.82    6.76
   3   5   1   42.70    7.53
   2  -4   3  330.35   17.49
  -3  -5  -1   38.11    4.00
   1  -6   0 1172.73   40.09
   1  -6   0 1175.52   32.24
  -1   6   0 1197.67   29.72
  -2  -4  -3  283.07   13.49
   2   4   3  322.81   14.90
  -1  -6   0 1184.70   54.23
  -1  -6   0 1192.89   39.13
   1   6   0 1177.45   38.60
   0  -3   4  951.98   22.12
   0   3  -4  927.43   27.17
   0   3   4  938.70   31.06
   0   3   4  836.10   34.10
   3  -1  -4   14.91    3.59
   3   1  -4   15.62    4.35
  -3  -1   4   12.37    4.63
  -5   3   1   43.38    6.30
  -5   3   1   53.77    8.85
  -3   1   4   15.71    3.65
   5  -3  -1   39.56    6.07
  -5  -3   1   38.32    7.63
   5   3  -1   42.08   10.06
   2  -2   4   24.72    8.27
  -2  -2  -4   26.70    6.52
   2   2   4   19.18    7.25
   2  -2   4   19.49    7.99
  -1   3   4 1055.35   23.08
  -1   3   4  991.14   29.34
   1   3  -4 1128.10   38.14
   0  -6   1   14.59    6.99
   0   6  -1   11.74    8.35
   0  -6  -1    8.66    8.36
  -1  -3   4 1110.12   39.56
   0  -6  -1    0.59    8.95
   0  -6   1    1.79    9.76
   0   6   1    5.86    5.69
  -1   6   1    8.43    4.48
   1  -6  -1    3.18    6.05
   1  -6  -1    7.98    3.80
  -1   6   1    8.92    4.62
   1   6  -1    5.81    4.87
  -1  -6   1    9.45   10.39
  -1  -6   1    9.74    5.06
  -5   3  -1   65.78   10.72
   5  -3   1   39.53    6.39
   5  -3   1   34.04    9.17
  -5   3  -1   42.30    7.40
  -5  -3  -1   26.16    4.81
  -5  -3  -1   17.83    6.83
   5   3   1   54.74   10.78
  -1   3  -4  381.33   19.04
   1  -3   4  436.71   20.31
   1   3   4  368.42   16.14
  -1  -3  -4  394.41   12.08
   1  -6   1   29.29    7.12
  -1   6  -1   20.47    5.39
   1  -6   1   26.44    5.97
  -1  -6  -1   34.06    6.75
  -1  -6  -1   14.36    4.88
   1   6   1   17.32    4.52
   4  -2   3 1945.52   56.66
   4  -2   3 1854.89   45.29
   4  -2   3 1987.56   62.04
  -4  -2  -3 1637.66   30.32
   4   2   3 1727.23   43.68
  -6   0   0 1897.19   63.36
  -6   0   0 2045.86   58.08
   6   0   0 1990.03   62.86
   4  -4  -2   90.63    4.20
   4  -4  -2   99.69    5.92
  -4   4   2  113.03   12.78
   4   4  -2   82.22   10.52
  -4  -4   2   84.73   11.08
  -3   0  -4  560.09   24.53
   3   0   4  627.25   14.18
   3   0   4  610.73   19.11
  -5   2  -2   63.97    9.36
   5  -2   2   66.03   10.62
   5  -2   2   54.10    8.59
  -5   2  -2   44.39    8.76
  -5  -2  -2   52.84    5.65
  -5  -2  -2   43.06    9.65
   5   2   2   50.97    9.06
  -6   0   1   -4.17    9.86
   6   0  -1    4.93    6.81
  -6   0   1    7.76    9.29
  -2   6   0  396.72   19.19
   2  -6   0  456.32   13.66
   2  -6   0  417.67   20.12
  -2   6   0  446.18   22.92
  -6   1   0    3.26    9.45
   6  -1   0    2.63   10.21
  -6   1   0   -4.12   10.42
  -3   2   4  129.43    5.78
  -3   2   4  112.10    5.99
   3   2  -4  129.82    9.89
  -6  -1   0    6.40   10.54
   2   6   0  437.43   17.03
  -6  -1   0   12.97    5.28
   6   1   0   10.68    8.55
  -3  -2   4  124.96   10.62
  -2  -6   0  463.93   14.77
  -2  -6   0  442.90   20.71
  -3   4   3 1100.73   39.90
  -3  -4   3 1185.32   40.21
   2   3  -4  358.57   17.49
   3   4  -3 1157.02   24.21
  -2  -3   4  350.42   17.42
  -4   3   3   45.60    8.97
  -4  -3   3   46.18    7.64
   3  -1   4   25.49   10.07
   3  -1   4   34.10    9.84
   3  -1   4   25.17    6.30
   4   3  -3   66.72   10.65
   3   1   4   12.32    5.91
   3   1   4   14.32    4.18
  -3  -1  -4   22.73    7.07
   0   5  -3  570.91   18.74
   0  -5  -3  484.72   19.63
   0   5   3  495.40   18.46
   0  -5   3  557.71   20.25
   0   5   3  493.63   17.74
   3  -5  -2    0.83    3.27
  -3   5   2   12.03    7.93
   3  -5  -2    5.17    2.68
  -3  -5   2   10.96    7.66
   3   5  -2   16.60   11.51
  -5   0   3    4.92    4.30
   5   0  -3    0.99    6.94
   6  -1  -1  214.65   13.51
  -6   1   1  232.29   15.89
  -6   1   1  217.08   13.01
  -6  -1   1  201.70   13.03
   6   1  -1  198.38   14.57
   1  -5  -3  164.67    7.07
  -1   5   3  171.10   11.15
  -1   5   3  160.21    6.65
  -1  -5   3  166.82   13.26
   1   5  -3  187.86   16.20
   4  -4   2  134.45   11.05
   4  -4   2  151.02   12.71
   4  -4   2  153.61   12.41
  -4  -4  -2  145.64   12.65
   4   4   2  132.11   13.16
   2  -6  -1   11.95    3.45
  -2   6   1   18.39    4.76
  -2   6   1   26.18    7.26
   2  -6  -1   13.15    6.96
   2   6  -1   16.74    6.23
  -2  -6   1   13.89    5.91
  -6   0  -1    2.13   10.63
   6   0   1   -3.31   10.94
  -5   3   2 1675.53   46.10
  -6   0  -1    2.43   10.10
  -5  -3   2 1689.59   57.50
   5   3  -2 1644.80   49.05
   5  -1  -3  894.47   36.70
   5   1  -3  886.27   42.15
  -5  -1   3  842.89   30.00
  -5   1   3  819.59   33.88
  -1   5  -3  310.05   17.47
   1  -5   3  294.32   17.55
   1  -5   3  315.94   20.00
   2  -6   1   14.96    7.55
  -2   6  -1   15.43    5.32
   2  -6   1   22.01    6.84
   1   5   3  289.30   11.23
   1   5   3  276.76   15.82
  -1  -5  -3  264.38   13.29
   2   6   1   21.70    7.00
  -2  -6  -1   26.34    7.22
  -2  -6  -1   25.80    4.45
   4  -5   0  166.68    9.43
   4  -5   0  173.55   10.52
   4  -5   0  145.06   14.84
  -4   5   0  184.61   15.99
   4   5   0  166.45   15.74
  -4  -5   0  199.41   15.09
   2  -3   4 1065.26   24.91
   3  -5   2   68.27   11.77
   3  -5   2   73.21    9.69
   2  -3   4 1111.91   43.13
   3  -5   2   79.29   10.79
   2   3   4  989.44   26.13
   2   3   4  987.20   31.46
  -2  -3  -4 1063.43   33.67
   3   5   2   45.72    9.03
  -3  -5  -2   52.49    9.75
   3  -4   3 1233.23   44.66
   3  -4   3 1138.09   41.61
   3  -4   3 1136.55   43.59
   6  -1   1  404.25   19.85
  -6   1  -1  407.50   17.57
  -6   1  -1  433.69   19.44
   3   4   3 1034.16   40.17
  -6  -1  -1  436.85   21.51
  -3  -4  -3 1010.60   36.33
   6   1   1  433.79   20.93
  -6  -1  -1  438.30   20.97
   0   6  -2 2219.59   68.88
   0  -6   2 2322.23   72.08
   0  -6   2 2234.40   68.33
  -5   4   0   13.82    6.65
   5  -4   0    0.86   13.36
   5  -4   0    5.25    8.41
   5  -4   0    8.37    7.02
   6  -2   0   73.03    8.94
   5   4   0   15.43   10.84
  -5  -4   0   10.32   12.08
  -6   2   0   99.85   13.13
  -6   2   0  103.28   10.36
  -6  -2   0  104.55    9.40
  -6  -2   0   97.02   11.54
   6   2   0   78.46   11.15
  -4   0   4   23.44    5.42
   4   0  -4   49.46    6.29
   4  -5  -1 1111.99   33.75
   4  -5  -1 1102.27   41.05
  -4   5   1 1163.19   50.84
   4  -5  -1 1194.57   37.96
   3  -2   4   54.76    8.29
   3  -2   4   63.62   10.16
   3  -2   4   65.52   10.30
  -4  -5   1 1191.82   34.84
   4   5  -1 1136.56   53.73
   3   2   4   75.85    4.78
  -3  -2  -4   66.08    7.68
   3   2   4   61.71    9.65
  -1   6   2    2.16    5.20
  -1   6   2   -8.27    7.22
   1   6  -2    5.71    7.47
   1  -6  -2   11.32    7.45
   1  -6  -2    5.31   12.96
  -1  -6   2    0.16    8.39
   4  -3   3   12.65    5.88
   4  -3   3   14.72    6.71
   4  -3   3   20.69    7.06
  -4  -3  -3   20.49    8.50
   4   3   3   24.04    9.29
   0   0   5   11.60    8.12
   0   0   5    2.53    6.59
   0   4   4  194.47    9.81
   0  -4  -4  202.83    8.78
   0  -4   4  188.37   14.36
   0   4  -4  185.05   14.11
   0   4   4  217.66   11.09
  -6   2   1  233.80   15.55
  -6   2   1  272.57   15.35
   6  -2  -1  247.44   13.29
  -6  -2   1  237.40   16.13
   6   2  -1  219.23   16.25
   5  -4  -1   13.38    3.63
   5  -4  -1   16.65    5.00
  -5   4   1    8.71   12.76
   1  -6   2  407.10   18.67
   1  -6   2  447.09   24.60
  -1   6  -2  410.82   20.81
  -2   5   3 1395.80   28.47
  -1  -6  -2  352.43   16.14
  -2  -5   3 1484.17   48.29
  -1  -6  -2  363.93   15.50
   2   5  -3 1566.88   52.98
   1   6   2  386.82   13.66
  -5  -4   1   11.12    7.15
   5   4  -1   16.25    8.20
  -1   0   5    3.58    7.85
  -1   0   5    0.07    8.41
   4  -1  -4  237.31   12.80
  -4   1   4  223.31    8.27
   4   1  -4  214.80   12.58
  -4  -1   4  226.18   12.24
  -6   0   2  502.59   17.41
  -1  -4   4   17.30    6.86
   1   4  -4   27.70    8.58
   5  -3   2 1410.26   50.15
  -5   3  -2 1292.88   44.29
   5  -3   2 1409.89   49.27
  -1   4   4   33.34    7.23
   6   0  -2  540.01   23.30
   5  -3   2 1320.27   27.24
  -1   4   4   31.72    2.95
  -1   4   4   22.00    2.37
   4  -5   1   57.66    7.23
  -4   5  -1   46.84    9.72
   4  -5   1   72.36   12.06
   4  -5   1   61.10    8.04
   4   5   1   68.16   10.71
  -4  -5  -1   83.84   12.35
   0  -1   5  548.15   18.49
   0  -1   5  499.50   21.15
   0   1   5  569.69   22.67
   0   1   5  542.78   17.24
   5  -2  -3   82.84    5.45
  -5   2   3   87.89    6.73
  -5   2   3   61.57    9.34
   5   2  -3  104.38   11.19
  -5  -2   3   97.16    9.88
   5   0   3   -4.29    7.60
  -5   0  -3    2.87   11.15
   5   0   3    0.31   11.58
  -3   3   4  132.90   13.90
   3   3  -4  118.82   11.30
  -3  -3   4  123.14   10.97
  -1   1   5  851.70   26.42
  -1   1   5  890.76   24.16
   1   1  -5  850.87   23.65
  -1  -1   5  922.42   38.93
   6  -1  -2  199.05   14.01
  -6   1   2  225.07   11.94
  -6   1   2  185.58   15.96
   5  -4   1   14.24    5.64
  -6  -1   2  189.24   12.28
   5  -4   1   14.97    7.33
  -5   4  -1   15.64    9.69
   6   1  -2  232.37   16.38
   5  -4   1    7.21    5.09
   3  -6   0  832.32   35.64
  -3   6   0  766.13   28.34
   3  -6   0  838.06   26.06
   5   4   1   10.46    7.41
  -5  -4  -1   20.05    8.09
  -1   4  -4  116.17   10.37
   3   6   0  787.03   32.41
  -3  -6   0  822.31   22.84
   1  -4   4  133.81   11.30
   1   0   5    3.12    9.30
   1   0   5    6.59    7.86
   1   4   4  121.93    7.56
  -1  -4  -4  111.66    9.06
  -6   2  -1  778.08   28.38
   6  -2   1  792.72   33.74
   6  -2   1  747.43   31.35
  -6   2  -1  787.28   33.53
   6   2   1  873.46   29.37
  -6  -2  -1  832.76   22.19
  -6  -2  -1  774.04   39.27
   2  -5   3  706.06   33.49
   2  -5   3  699.92   23.77
  -2   5  -3  696.45   25.64
  -2  -5  -3  580.82   24.37
   2   5   3  644.61   32.13
  -5   1  -3 1050.72   31.65
   5  -1   3 1077.02   32.07
   5  -1   3 1030.92   48.21
   5   1   3 1042.13   39.41
  -5  -1  -3 1065.99   38.43
  -2   6   2  158.72    6.23
   2  -6  -2  164.12   15.32
  -2   6   2  160.40   13.33
   2  -6  -2  154.61    8.18
   1   1   5   43.22    7.38
   1  -1   5   49.25    8.44
   2   6  -2  157.21   13.23
   1   1   5   43.10    6.53
   1  -1   5   37.23    8.84
  -2  -6   2  181.01   14.15
  -2   0   5  -10.97    6.56
   2   0  -5    0.47    6.38
   3  -6  -1   82.57   12.35
  -3   6   1   81.22   11.47
   3  -6  -1   97.05    7.30
   3  -6  -1   88.75    6.54
  -3  -6   1   91.93   12.44
   3   6  -1   76.20   11.03
   2   4  -4  209.20   14.48
   4  -2  -4  242.42    8.28
  -2   4   4  219.39   14.69
  -2  -4   4  230.43   15.98
  -4   2   4  208.74    8.78
  -4  -2   4  229.62   13.67
   4   2  -4  195.30   11.15
  -4   4   3  374.82   21.14
  -4  -4   3  408.77   20.75
   4   4  -3  418.90   19.63
   4   0   4  925.54   33.25
  -2   6  -2   64.19   10.48
  -4   0  -4  934.22   33.18
   4   0   4  965.27   33.08
   2  -6   2   53.90   10.19
   2  -6   2   51.48   11.49
   3  -6   1  482.83   16.85
   3  -6   1  510.19   26.13
   3  -6   1  501.51   23.95
  -2  -6  -2   40.53    9.49
  -2  -6  -2   44.84    5.74
   2   6   2   25.99    6.84
  -3  -6  -1  482.32   19.97
   3   6   1  407.86   18.34
  -3  -6  -1  448.27   11.47
  -2   1   5  367.85   15.61
  -2   1   5  370.11   15.19
   2   1  -5  346.47   16.36
  -2  -1   5  364.42   17.24
   6   0   2  340.61   20.11
   0   2   5  535.26   20.33
   0   2  -5  554.04   29.46
   0   2   5  513.53   18.77
   0  -2   5  579.51   22.73
  -6   0  -2  356.02   20.40
  -6   0  -2  365.19   21.41
  -6   3   0  611.06   22.18
   6  -3   0  587.31   27.57
  -6   3   0  557.82   22.76
   4  -5  -2   51.42    4.14
   4  -5  -2   61.96    4.57
  -4   5   2   69.62   11.66
  -6  -3   0  589.01   28.79
   6   3   0  634.52   32.27
  -4  -5   2   69.44   11.03
   4   5  -2   65.67   10.84
  -1   2   5   74.32    7.10
  -1  -2   5   99.75   10.23
   1   2  -5   76.69    9.90
  -1   2   5   76.86    6.47
   3  -3   4  817.27   40.86
   3  -3   4  860.67   32.98
   3  -3   4  853.60   32.68
  -6   2   2  635.63   23.30
   6  -2  -2  608.93   25.78
  -6   2   2  679.51   26.02
  -3  -3  -4  797.92   25.28
   3   3   4  723.72   36.46
   6   2  -2  635.02   27.05
  -6  -2   2  696.78   27.80
   4  -1   4   61.09   11.41
   4  -1   4   56.25    7.86
   4   1   4   44.13   10.10
   4  -1   4   48.28   11.63
  -4  -1  -4   51.95   10.65
   4   1   4   46.19    5.25
   5  -4  -2   53.98    6.07
   5  -4  -2   51.09    4.56
  -5   4   2   70.67   13.49
   0  -7   0    5.42    9.33
   0   7   0  -10.51    7.66
   0  -7   0   11.01   13.42
  -5  -4   2   62.77   11.14
   5   4  -2   47.89    9.28
  -6   1  -2  540.69   29.90
   6  -1   2  486.36   26.12
  -6   1  -2  522.81   23.75
   6  -1   2  522.86   22.17
  -6  -1  -2  487.36   21.55
  -6  -1  -2  516.89   25.44
   6   1   2  510.14   20.59
   5  -2   3   62.13   11.18
  -6   3   1   25.43    9.27
   5  -2   3   41.35    7.71
   6  -3  -1   33.41    7.21
  -6   3   1   35.78    7.29
  -5  -2  -3   56.70   10.22
   5   2   3   68.23   11.66
  -6  -3   1   23.44    8.23
   6   3  -1   28.75    8.24
  -3   5   3  310.14   20.84
  -3  -5   3  354.69   20.61
   3   5  -3  287.17   16.36
   2  -4   4   84.39   11.85
   2  -4   4   66.72    8.45
   2  -4   4   57.45    9.59
   2   4   4   69.69   10.24
  -2  -4  -4   63.11    8.07
   2   0   5    4.22    5.03
   1  -2   5  322.11   17.55
   1  -2   5  266.30   14.83
   2   0   5    3.30    6.79
   1   2   5  334.42   14.58
   1   2   5  301.27   16.55
   1  -7   0   56.41    7.95
   1  -7   0   72.25   11.11
  -1   7   0   58.24    8.36
  -1  -7   0   60.41    8.56
   1   7   0   64.87    8.75
  -1  -7   0   55.29    7.44
   5  -3  -3   75.88    4.24
  -5   3   3   71.34    4.19
  -5   3   3   37.14    9.41
   5   3  -3   58.26   10.27
  -5  -3   3   63.03   10.30
   4  -5   2   15.05    5.69
   4  -5   2   14.20    7.09
   4  -5   2   20.94    6.68
   4   5   2   21.10   11.14
  -4  -5  -2   21.03    7.61
   0  -7   1  105.63   12.55
   0  -7   1  115.11   11.22
   0  -7  -1  123.75   11.07
   0   7   1  109.77    8.38
   0   7  -1  114.64   11.45
   0  -7  -1  107.01    9.98
   2  -1   5  844.83   32.24
   2  -1   5  798.70   30.96
   2   1   5  781.56   25.46
   2   1   5  758.09   38.64
  -6   3  -1   10.65    9.35
   6  -3   1   22.46    8.03
   6  -3   1   -5.70   11.85
  -6   3  -1   13.08    5.23
   6   3   1   22.65   12.91
   4  -4   3  403.09   20.49
  -6  -3  -1   17.93   10.58
  -6  -3  -1   11.87    4.03
   4  -4   3  377.86   20.38
   4  -4   3  380.67   23.93
   4   4   3  330.62   19.38
   2   2  -5  383.47   19.88
  -2  -2   5  352.91   16.65
  -4  -4  -3  348.50   20.56
  -2   2   5  367.95   14.02
  -2   2   5  319.29   11.76
  -1   7   1  514.82   16.19
   1  -7  -1  464.92   21.24
  -1  -7   1  518.86   18.38
   1  -7  -1  524.58   16.02
  -1  -7   1  556.49   24.53
   1   7  -1  513.41   22.57
  -5   4  -2   17.59    7.28
   5  -4   2   15.92    7.32
   5  -4   2   18.86    7.17
   5  -4   2   15.28    6.58
   5   4   2   18.30    8.17
  -5  -4  -2   51.50   10.96
   0   6   3    4.14    7.46
   0   6  -3    5.77   10.77
   0   6   3    8.20    5.80
   3   0  -5    3.25    7.72
   0  -6   3    8.34   11.10
  -3   0   5   -3.09    7.56
   0  -6  -3    5.52    8.44
   4  -2   4  132.15   13.42
   4  -2   4  139.10   11.01
   4  -2   4   98.75   12.16
   4   2   4  125.52   14.76
   3  -5   3  920.46   32.67
   3  -5   3  927.98   34.23
  -4  -2  -4  101.96   11.64
   3  -5   3  886.15   33.59
   1  -7   1  675.65   31.47
   1  -7   1  739.32   31.88
  -1   7  -1  702.86   29.31
  -3  -5  -3  813.09   31.22
   3   5   3  827.38   25.26
  -1  -7  -1  614.38   21.68
  -1  -7  -1  620.88   19.85
   1   7   1  709.94   21.48
   3  -6  -2 1312.86   36.26
   3  -6  -2 1441.88   50.47
   3  -6  -2 1414.58   30.61
  -3   6   2 1363.73   48.96
   3   6  -2 1402.64   30.35
  -6   2  -2    7.85    5.78
   6  -2   2   22.97    9.55
  -6   2  -2   29.84   10.26
   6  -2   2    7.60   10.70
  -3  -6   2 1488.25   50.05
   6   2   2    6.99    8.94
  -6  -2  -2    8.65    6.63
  -6  -2  -2   18.11   11.20
  -5   5   0  157.00   15.19
   5  -5   0  123.30    9.07
   5  -5   0  154.79   11.32
   5  -5   0  121.43   14.32
  -5  -5   0  144.92   14.73
   5   5   0  131.46   14.64
  -3   4   4  219.10   16.35
  -3  -4   4  256.12   16.23
   3   4  -4  207.86   13.09
  -4   3   4  973.79   30.43
  -4  -3   4 1050.98   38.84
   4   3  -4 1047.38   36.04
  -1   6   3   21.79    3.25
  -1  -6   3   13.07    5.99
   1   6  -3    9.47   12.21
   1  -6  -3   10.90    3.42
  -1   6   3   22.48    6.93
   6   0  -3    6.79   11.20
  -6   0   3    9.20   10.03
  -5   0   4    0.72    6.96
   5   0  -4    5.64    3.56
   3  -1  -5  440.42   18.05
  -3   1   5  435.93   14.91
   3   1  -5  475.45   19.40
  -3  -1   5  456.97   19.47
   0   3   5   75.75    7.61
   0   3   5   70.86    7.14
   0  -3   5   79.45   10.33
   0   3  -5   75.43    8.92
   0   5   4  307.49   15.79
   0  -5   4  371.29   18.96
   0  -5  -4  307.20   13.05
   0   5  -4  343.78   19.35
   0   5   4  288.08   11.01
  -2   7   0  193.21   12.34
   2  -7   0  190.42   14.53
   2  -7   0  209.29   12.67
  -5   5   1  402.30   19.24
   1  -6   3  154.72   14.51
   5  -5  -1  420.75   12.29
  -1   6  -3  153.24   13.99
   5  -5  -1  400.14   22.76
   1  -6   3  178.55   13.47
   5  -5  -1  404.96   12.02
   1   6   3  148.61    9.83
  -2  -7   0  196.33   13.52
  -2  -7   0  225.34   12.40
  -1  -6  -3  132.54   11.25
   2   7   0  231.81   15.41
  -4   6   0  921.59   42.72
   5   5  -1  378.80   18.73
   4  -6   0 1068.32   38.84
   4  -6   0  996.63   20.70
   4  -6   0 1040.54   20.56
  -5  -5   1  446.18   22.15
   1   3  -5  322.95   20.91
  -1   3   5  297.57   11.17
  -1   3   5  286.25   11.06
  -1  -3   5  294.35   16.53
  -4  -6   0  943.33   33.44
   4   6   0  905.14   35.48
   7   0   0  712.61   29.96
  -7   0   0  735.70   30.86
  -7   0   0  649.12   20.75
   3  -6   2  825.47   33.95
   3  -6   2  827.43   31.35
   3  -6   2  813.30   38.44
  -1   5   4  271.79   11.03
  -1  -5   4  290.65   18.43
   6  -3  -2  116.94   10.36
  -1   5   4  261.75   15.61
   3   6   2  762.38   30.36
  -1   5   4  267.59    4.82
   1   5  -4  264.70   17.03
   6   1  -3   53.29   10.11
  -3  -6  -2  744.13   29.74
  -6   3   2  118.16    8.61
  -6   3   2  130.56   15.82
  -6   1   3   60.30    7.66
   6  -1  -3   63.18    7.69
  -6  -1   3   60.39    8.75
  -6  -3   2  142.05   13.51
  -5   1   4  141.24    9.90
   5  -1  -4  136.87    8.30
   6   3  -2  101.22   12.85
  -5  -1   4  108.06   10.54
   5   1  -4  134.12    9.96
   2  -2   5  651.64   27.67
   2  -2   5  574.30   23.73
   2   2   5  561.94   22.82
   2   2   5  567.84   23.36
   5  -3   3    1.18    9.91
   5  -3   3    0.74   13.69
   5  -3   3    7.19   12.40
   5   3   3    6.69   10.66
  -5  -3  -3   11.74   11.12
   7   0  -1    9.37   10.83
  -7   0   1    9.99   10.70
  -7   0   1   -3.00   10.89
  -7   1   0  147.81   13.82
   7  -1   0  165.76   14.09
  -7   1   0  159.95   12.57
  -7  -1   0  167.35   14.09
   7   1   0  159.56   15.11
  -7  -1   0  152.22   14.21
   4  -6  -1   21.88    9.33
   4  -6  -1   13.91    4.40
   4  -6  -1   16.64    4.38
  -4   6   1   21.26    7.60
   4   6  -1   23.73    9.19
  -4  -6   1   17.26    6.68
   5  -5   1  965.80   46.50
   5  -5   1  948.22   31.89
   5  -5   1 1076.52   36.27
  -5   5  -1  987.10   34.90
   2  -7  -1  949.14   33.84
  -2   7   1  950.01   32.73
  -2   7   1  886.69   43.24
   2  -7  -1  947.32   33.20
   5   5   1 1032.36   37.76
  -1   5  -4  155.87   13.79
  -5  -5  -1  986.21   39.42
   1  -5   4  149.69   13.65
   1  -3   5   97.41   12.28
   1   3   5   60.52    7.94
   2   7  -1  944.50   29.30
  -2  -7   1  998.01   36.61
   1   5   4  146.87    9.74
   1  -3   5   84.55   10.73
   1   5   4  153.07    8.98
  -1  -5  -4  175.10   11.02
   1   3   5   92.58    8.68
  -2  -7   1  957.61   35.58
   6  -4   0   50.95    8.24
  -6   4   0   35.57    8.23
   6  -4   0   53.15    7.98
   6  -4   0   29.33   11.77
   2  -7   1  404.44   25.13
  -2   6   3    3.25    8.96
   7   1  -1   32.39    9.56
  -2   7  -1  376.98   15.85
  -7   1   1   10.85    5.35
   7  -1  -1   27.15   11.48
   2  -7   1  379.45   19.89
  -7  -1   1   32.64    7.69
  -7  -1   1   29.28    7.66
  -7   1   1   13.81    7.01
   2   6  -3    1.95   11.00
  -2  -7  -1  343.23   15.44
  -2  -6   3    2.35   10.59
  -6  -4   0   46.29   11.67
  -2  -7  -1  398.06   20.45
   6   4   0   22.97   11.64
   2   7   1  350.67   18.55
   3  -4   4   61.67   10.44
   3  -4   4   47.84    9.66
   3  -4   4   72.36   11.90
  -3  -4  -4   60.78    8.93
   3   4   4   46.76    7.26
   4  -6   1    2.38    7.88
   4  -6   1  -10.30    8.49
  -4   6  -1   -4.56   11.08
   4  -6   1   -4.07   13.53
  -3   2   5  842.06   33.43
  -4  -6  -1    2.76    5.46
  -4  -6  -1   -8.53   11.25
   3   2  -5  884.00   21.86
   4   6   1    7.01    8.71
  -3   2   5  792.44   24.06
  -3  -2   5  871.63   21.04
   3   0   5    5.91    5.95
   0  -7   2  -10.73   11.71
   3   0   5    2.59    8.25
   0  -7   2    4.15    9.10
   0   7  -2    9.91    5.77
   3   0   5   10.70   12.22
   0  -7  -2  -23.42   13.50
  -2   3   5   40.26    3.38
   0   7   2    2.21    5.73
  -2   3   5   37.04    2.69
   0  -7  -2   12.99    8.84
  -2  -3   5   37.82    8.02
   2   3  -5   53.90    7.85
   6  -4  -1 1178.31   37.18
  -6   4   1 1065.84   41.79
   6  -4  -1 1152.09   23.78
  -6  -4   1 1147.88   34.95
   6   4  -1 1063.38   39.71
  -7   0  -1    9.07   11.31
  -7   0  -1    2.76   11.06
   7   0   1    1.59   12.68
   2   5  -4  240.66   16.47
  -2  -5   4  251.43   15.99
  -2   5   4  241.14   15.71
  -4   5   3  145.99   17.76
  -6   2   3  824.31   29.40
  -6   2   3  844.97   29.36
  -4  -5   3  125.20   11.61
   4   5  -3  129.63   12.94
   6  -2  -3  886.32   37.26
   6   2  -3  867.97   43.49
  -6  -2   3  878.32   22.51
  -5   2   4  277.07   10.58
   5  -2  -4  276.81   12.50
   5   2  -4  268.49   13.67
  -5  -2   4  245.42   14.25
  -1   7   2  192.52   12.15
   1  -7  -2  199.63   14.97
  -1   7   2  198.06   10.25
   1  -7  -2  180.66   10.18
   1   7  -2  204.85   13.90
  -1  -7   2  204.95   16.60
  -1  -7   2  239.48   18.21
   4  -3   4    9.10    8.27
   4  -3   4    7.47    6.36
   4  -3   4   20.26    6.50
   4   3   4   16.50   11.52
  -4  -3  -4   12.05    8.82
   3  -1   5  927.44   37.24
   3  -1   5  967.32   37.56
   3  -1   5  892.57   33.99
   3   1   5  875.96   28.24
   3   1   5  927.49   28.66
   3   1   5  903.53   33.62
   6  -3   2  505.94   28.77
   2  -6   3   12.69    9.69
   2  -6   3    3.25   13.89
  -6   3  -2  469.24   21.86
  -2   6  -3    8.29   11.74
   6  -3   2  518.48   22.17
   6  -3   2  509.80   20.01
  -2  -6  -3   22.80   13.32
  -5   4   3  375.91   21.38
   2   6   3    2.80    8.98
   6   3   2  462.94   27.09
  -6  -3  -2  452.02   18.10
  -6  -3  -2  512.11   22.29
  -5  -4   3  384.15   22.39
   5   4  -3  350.01   19.82
  -7  -1  -1    5.30   12.73
  -7   1  -1    5.46    5.85
  -7   1  -1   12.91    5.56
  -7  -1  -1   11.87    5.22
   7   1   1   11.91    7.14
   7  -1   1   15.64    9.64
   1  -7   2    0.47   10.63
   1  -7   2    5.51   13.82
  -1   7  -2    2.16   11.80
  -1  -7  -2    2.37    9.55
   1   7   2    1.89    8.51
  -1  -7  -2    8.55   11.74
  -7   2   0  354.30   19.14
  -7   2   0  334.18   18.04
   7  -2   0  348.86   19.19
  -7  -2   0  345.34   16.77
  -7  -2   0  296.26   18.96
   7   2   0  339.45   18.65
  -6   0  -3    6.27   11.84
   6   0   3   -3.68    9.52
   6   0   3    5.03   12.67
   6  -4   1  132.59   11.01
   6  -4   1  140.88   13.02
  -6   4  -1  193.75   17.19
   6  -4   1  160.93   12.99
  -5   5   2  473.10   25.30
   5  -5  -2  515.79   17.27
   5  -5  -2  522.27   18.65
  -6  -4  -1  167.57   10.02
  -6  -4  -1  155.81   16.65
   6   4   1  158.21   16.77
  -5  -5   2  518.92   20.86
   5   5  -2  493.87   25.43
   5   0   4  650.97   21.60
  -5   0  -4  636.54   28.57
   5   0   4  561.06   28.06
   7  -2  -1 1213.90   42.17
  -7   2   1 1135.14   43.77
  -7   2   1 1112.03   30.84
   7   2  -1 1137.38   55.38
  -7  -2   1 1088.15   44.25
   2  -5   4  344.85   19.47
   2  -5   4  450.26   21.99
  -7   0   2  616.75   25.79
  -7   0   2  619.21   21.13
  -2  -5  -4  370.82   16.54
   2   5   4  363.68   20.57
   7   0  -2  611.39   26.86
  -6   1  -3  481.08   24.16
   6  -1   3  535.17   25.45
   6   1   3  506.46   27.14
   6  -1   3  467.43   19.19
  -6  -1  -3  471.11   23.32
  -3   7   0   88.41   12.22
  -4   0   5    3.41    7.38
   3  -7   0  111.58   10.35
   3  -7   0  115.75   11.98
   4   0  -5    7.60    5.88
   2  -3   5    0.05   11.06
   2  -3   5    9.73   10.72
  -3  -7   0   95.43   10.46
   2   3   5    0.01    8.42
  -3  -7   0  102.93    9.29
  -2  -3  -5    5.91    7.76
   3   7   0  115.84   15.27
   5  -1   4  529.78   22.19
   5   1   4  473.45   17.00
   5  -1   4  484.52   20.36
  -5  -1  -4  450.49   23.33
  -5   1  -4  490.15   29.01
   5   1   4  402.27   20.36
  -4   6   2   59.17    9.32
   4  -6  -2   86.77    5.67
   4  -6  -2   83.12    5.24
   4   6  -2   86.74   12.84
  -4  -6   2  110.17   14.28
  -4   4   4   -6.67   12.46
   4   4  -4    8.49    5.58
  -4  -4   4   16.47    7.96
  -7   1   2  201.34   14.26
   7  -1  -2  229.31   15.53
  -7   1   2  257.68   18.35
   7   1  -2  226.03   16.32
  -7  -1   2  206.66   14.96
  -4  -1   5  534.13   20.20
   4   1  -5  580.90   16.23
   4  -1  -5  545.21   19.09
  -4   1   5  521.04   18.48
  -2   7   2   81.30    6.51
  -2   7   2   73.94   10.96
   2  -7  -2   72.90   11.54
   2  -7  -2   85.89    7.21
  -2  -7   2   80.04   11.90
   2   7  -2   83.98   11.25
   3  -2   5  365.23   18.71
   3  -2   5  354.44   20.20
   3  -2   5  406.48   19.28
   4  -5   3   36.00    7.86
   4  -5   3   54.57    9.98
   4  -5   3   64.80   12.11
  -3  -2  -5  360.33   15.63
   3   2   5  383.65   14.67
   3   2   5  365.35   21.09
   0   4   5  182.17    9.69
   0   4   5  170.89   11.78
   0  -4   5  197.93   16.20
   4   5   3   54.14   10.99
   0   4  -5  185.24   14.78
   0   4   5  174.90   11.95
  -4  -5  -3   56.99   11.02
  -3   7   1   38.23   10.60
   3  -7  -1   41.79    5.69
   3  -7  -1   48.47   13.09
   3  -7  -1   58.41    6.65
  -3  -7   1   64.13   13.03
   3   7  -1   28.58    7.89
  -7   2  -1  235.02   18.07
  -7   2  -1  272.41   17.93
   7  -2   1  232.64   17.49
   7   2   1  294.36   19.13
  -7  -2  -1  269.07   18.09
  -7  -2  -1  273.34   16.21
  -3   6   3    8.90   10.76
  -3  -6   3   10.48    6.68
  -1   4   5   43.17    3.84
  -1   4   5   45.11    7.04
  -1   4   5   47.79    3.43
   1   4  -5   30.45   10.13
  -1  -4   5   32.52    9.98
   3   6  -3   -5.07   10.63
   6  -4  -2   69.76    6.52
  -6   4   2   81.18   13.82
   6  -4  -2   85.35    8.31
   5  -5   2  350.32   19.06
   5  -5   2  373.50   22.80
   5  -5   2  336.13   16.31
   6   4  -2   98.15   13.16
  -6  -4   2   69.23    9.64
   5   5   2  296.37   18.30
  -5  -5  -2  297.36   18.00
  -3  -3   5   15.20    6.52
   3   3  -5   21.70    7.86
  -2   7  -2  236.96   15.47
   2  -7   2  300.93   17.10
   2  -7   2  289.48   18.99
  -3   7  -1  246.45   14.22
   3  -7   1  199.32   14.25
   3  -7   1  205.12   15.75
  -2  -7  -2  245.62   17.89
   2   7   2  235.96   13.39
  -2  -7  -2  215.68   11.98
  -3  -7  -1  196.14   10.35
   3   7   1  179.09   13.51
  -3  -7  -1  204.44   15.04
   5  -4   3  686.11   28.42
   5  -4   3  683.84   27.53
   5  -4   3  795.90   31.25
   5   4   3  735.52   24.34
  -5  -4  -3  686.64   26.60
  -3   5   4   14.65    7.97
  -3  -5   4   16.94    7.00
   3   5  -4   18.13   10.66
   4  -6   2  896.70   35.58
   4  -6   2  929.01   28.72
   4  -6   2  857.07   22.22
   4   6   2  816.45   33.37
  -4  -6  -2  751.41   30.18
   6  -2   3   23.22    9.64
  -6   3   3  136.86   16.11
  -6   2  -3   20.61    8.27
   6  -2   3    7.82   13.93
   6  -3  -3  148.16    8.84
  -5   3   4  715.02   25.27
  -6  -3   3  113.25   13.02
   6   3  -3  107.50   12.17
  -6  -2  -3   15.69    6.36
   6   2   3   17.28    7.83
  -5  -3   4  746.61   32.21
   5   3  -4  707.76   21.60
  -1   4  -5 1102.37   37.58
   1  -4   5 1131.94   28.90
  -1  -4  -5  982.92   40.16
   1   4   5  995.15   22.65
   1   4   5  952.62   30.61
   5  -2   4  102.47   13.94
   5  -2   4  101.18   12.94
   5  -2   4   90.35    9.67
   5   2   4  106.42   14.02
  -5  -2  -4   99.16   11.86
   7  -3   0  262.01   18.06
  -7   3   0  204.66   14.51
  -7   3   0  220.58   15.10
  -7   0  -2 1496.20   39.06
  -7   0  -2 1437.97   67.13
   7   0   2 1531.50   44.09
   7   3   0  219.13   16.97
  -7  -3   0  253.98   16.16
  -7  -3   0  239.21   17.72
  -7   2   2  155.70    9.77
  -7   2   2  132.89   14.93
   7  -2  -2  145.19   12.19
  -7  -2   2  159.75   14.38
   7   2  -2  126.91   14.64
  -4   2   5   10.82    2.34
  -4   2   5   10.39    2.74
  -4  -2   5   17.04    6.88
   4   2  -5   11.46    8.40
   3  -6   3   82.05   11.33
   3  -6   3   69.50   11.49
   3  -6   3   89.32   13.29
   3   6   3   91.12   12.41
  -3  -6  -3   70.86   11.95
  -2   4   5  904.63   24.25
   2   4  -5  835.22   34.03
  -2  -4   5 1031.28   26.08
   5  -6   0   18.16    6.19
  -5   6   0   13.13    7.78
   5  -6   0   17.41    8.62
   5  -6   0   21.86    5.80
  -7   3   1    3.16    7.77
  -7   3   1    2.25   12.29
   7  -3  -1    6.00    9.33
  -5  -6   0   16.96    7.39
   5   6   0   23.81   10.40
  -7  -3   1    0.93    7.49
   7   3  -1    4.16    9.60
   0   0   6  320.27   14.82
   0   0   6  314.47   19.01
  -7  -1  -2   36.24    8.27
  -7   1  -2   59.01   11.35
   7   1   2   21.58    9.30
   7  -1   2   56.22   11.74
  -7   1  -2   35.54   10.38
  -7  -1  -2   35.66   10.05
  -1   0   6   13.88    5.12
  -1   0   6   10.77    4.51
   4  -4   4  263.49   17.75
   4  -4   4  251.76   16.25
   4  -4   4  265.45   19.04
  -4  -4  -4  225.14   16.15
   0  -8   0 1466.03   36.42
   0  -8   0 1421.97   39.83
   4   4   4  229.01   15.61
   0   8   0 1424.19   52.17
   6  -4   2   41.56    8.95
   6  -4   2   20.61    8.53
  -6   4  -2   31.02    9.04
   6  -4   2   19.99    7.98
  -6  -4  -2   26.69    2.69
   6   4   2   24.17    8.98
  -6  -4  -2   15.42    6.81
   0   6   4  353.74   19.18
   0   6  -4  414.93   19.56
   0  -6  -4  382.72   15.14
   0   6   4  358.63   13.66
   0  -6   4  434.74   19.62
   6   0  -4 1548.80   49.54
  -6   0   4 1471.85   33.90
  -6   5   0  259.17   19.11
   6  -5   0  246.04   14.41
   6  -5   0  245.36   15.09
   6  -5   0  232.51   18.56
   4   0   5    9.33    7.73
   5  -6  -1  248.52   11.23
   5  -6  -1  216.54   18.98
  -5   6   1  271.98   20.45
   5  -6  -1  237.68   10.03
   4   0   5  -10.99   12.84
   4   0   5    1.05   13.87
  -6  -5   0  245.75   17.74
   6   5   0  240.44   18.94
   5   6  -1  231.71   16.48
  -5  -6   1  254.29   17.84
   0  -1   6  502.15   19.84
   0   1   6  570.80   29.86
   0   1   6  495.63   17.02
   0  -1   6  582.19   28.88
   3  -5   4  218.66   17.55
   3  -5   4  247.02   18.30
   3  -5   4  226.96   17.66
  -1  -6   4    3.68    6.15
  -1   6   4   15.05    6.05
   1   6  -4    8.13   11.26
  -1   1   6   65.89    7.97
  -1   6   4    9.14    2.16
  -1  -1   6   67.54    9.69
  -1   1   6   74.33    8.35
  -1  -1   6   71.05    9.16
   3   5   4  186.17   15.56
  -3  -5  -4  172.54   14.27
   0   7   3   58.98    6.43
   0   7   3   39.96    6.51
   0  -7  -3   40.82    7.77
   0  -7   3   29.86   10.48
   0  -7   3   52.18   12.21
   0   7  -3   30.67    9.66
   3  -3   5   28.33    9.69
   3  -3   5   27.90    7.95
   3  -3   5   27.11    9.61
   3  -7  -2   13.57   14.80
  -3   7   2   16.34   12.28
   3  -7  -2   11.57    3.71
   3  -7  -2    7.28    2.30
   3   3   5   45.56   11.46
  -3  -3  -5   33.48    8.57
  -3  -7   2   17.59   12.65
   1  -8   0   -3.82   10.27
   3   7  -2   13.81    6.68
   1  -8   0    4.72   10.94
  -1   8   0    3.73    4.27
   1   8   0    2.11    9.19
  -1  -8   0   11.71    9.69
  -1  -8   0   10.62   10.58
   6  -5  -1  298.28   14.50
  -6   5   1  222.00   18.08
   6  -5  -1  242.91   15.12
   6  -1  -4   22.80    5.84
  -6   1   4    7.34    6.76
  -6  -1   4    4.51    8.93
   6   1  -4    6.96    8.36
   7  -3   1   -5.18   10.29
  -7   3  -1    4.24    7.57
  -7   3  -1    4.20   12.68
  -6  -5   1  260.39   22.12
   6   5  -1  233.65   18.25
  -7  -3  -1    2.82    8.01
   4   1   5    7.34    3.23
   4   1   5    2.05    7.07
   7   3   1   -3.63   11.92
  -7  -3  -1   -0.24   12.05
   4  -1   5   23.94    7.04
   4  -1   5   11.17    9.17
   4  -1   5   30.44   12.10
  -4  -1  -5   14.99   10.70
   1   0   6 1236.87   41.09
   1   0   6 1236.75   44.33
   1   7  -3 1077.15   39.73
  -1  -7   3 1055.29   39.86
  -1   7   3 1025.19   36.30
  -1   7   3 1028.23   31.23
   1  -7  -3  961.59   28.94
  -5   6  -1   71.38   11.68
   5  -6   1   83.97   10.10
   0   8   1  493.62   18.98
   0  -8  -1  505.68   23.89
   0   8  -1  523.22   23.90
   5  -6   1   75.97    9.54
   0  -8  -1  449.65   18.28
   0  -8   1  547.45   25.57
   5  -6   1   85.17   13.93
   0  -8   1  515.77   26.73
   1  -6   4 1275.20   60.96
  -1   6  -4 1280.39   37.47
   2  -4   5   -2.26   10.67
   2  -4   5    0.99   11.93
   1  -6   4 1289.40   42.86
   2  -4   5   13.14    7.09
   5   6   1   61.22   12.71
   2   4   5   10.70    8.72
  -2  -4  -5    5.81    6.65
  -5  -6  -1   59.26    9.42
   2   4   5    4.70    3.09
  -1  -6  -4 1148.85   37.31
   1   6   4 1147.51   39.17
  -5   5   3  584.41   27.18
   5   5  -3  574.36   26.73
  -5  -5   3  585.62   23.51
  -2   0   6  770.47   23.15
  -2   0   6  774.90   25.74
  -1   7  -3  129.11   14.12
   1  -7   3  131.23   14.79
   1  -7   3  129.83   15.34
  -1  -7  -3   99.76   11.35
   1   7   3  102.59    8.94
   1   1   6   77.32   12.13
   1   1   6   62.22    9.04
   1  -1   6   81.87   11.88
   1  -1   6  108.41   11.64
  -4   7   0  345.63   21.53
   4  -7   0  340.56   14.65
   4  -7   0  356.88   22.86
   4  -7   0  312.31   16.45
   7   0  -3   16.49   13.57
  -7   0   3    6.21    9.09
  -4  -7   0  280.97   17.84
   4   7   0  322.61   18.28
  -7   2  -2  258.67   18.96
  -7   2  -2  255.69   19.08
   7  -2   2  240.79   16.56
   7  -2   2  252.93   17.22
  -7  -2  -2  248.15   18.21
  -7  -2  -2  220.43   13.96
   7   2   2  249.87   18.02
   3  -7   2    1.82   12.73
   3  -7   2    4.83    7.30
   1   8  -1   79.97   10.49
   6  -3   3   16.42    7.36
  -1  -8   1   91.73   12.31
   1  -8  -1   95.81   12.37
   1  -8  -1   65.93    8.39
  -1   8   1  102.55    9.78
   6  -3   3   33.04    8.43
   6  -3   3   33.00    8.29
  -1  -8   1   76.97   11.92
  -3  -7  -2    1.22    7.77
   6   3   3    9.99    6.98
   3   7   2  -13.48   11.06
  -3  -7  -2    1.12   11.66
  -6  -3  -3   21.07   12.89
   6  -5   1  249.45   14.54
   6  -5   1  253.23   20.94
   6  -5   1  241.15   16.17
  -6   5  -1  242.40   18.91
   1  -8   1  183.71   12.96
   1  -8   1  183.89   15.49
  -1   8  -1  212.54   14.34
   1   8   1  173.65   13.61
  -1  -8  -1  186.95   13.34
  -1  -8  -1  164.98   13.41
   6   5   1  245.09   19.08
  -6  -5  -1  264.71   18.83
  -2   1   6  100.17    8.79
  -2   1   6   95.45    7.43
   2   1  -6  108.06   10.88
  -2  -1   6   98.35    9.52
   5  -3   4  366.50   19.91
   5  -3   4  382.70   26.09
   5  -3   4  361.22   21.17
  -5  -3  -4  316.62   18.79
   5   3   4  307.04   18.41
  -2   6   4  792.03   32.15
   2   6  -4  906.20   26.52
   0  -2   6  103.18   12.63
   0   2   6  118.82   10.06
   0  -2   6  117.55   12.19
  -2  -6   4  917.28   35.79
   0   2   6  109.48    8.08
  -7   1   3  364.84   13.79
  -7   1   3  351.25   19.44
   7  -1  -3  370.29   17.73
  -7  -1   3  366.13   18.98
   7   1  -3  355.36   21.61
  -4   7   1   56.76   10.36
   4  -7  -1   78.68    7.95
   4  -7  -1   84.66   15.61
   4  -7  -1   65.83    6.66
  -4   6   3   34.73   10.87
   7  -3  -2  239.47   14.42
  -7   3   2  193.07   17.70
  -7   3   2  197.74   12.00
   7   3  -2  213.54   16.94
  -7  -3   2  224.85   17.40
  -4  -6   3   33.57    9.23
   4   7  -1   75.22   12.77
  -4  -7   1   75.97   10.09
   4   6  -3   31.32   10.95
  -1  -2   6   89.49   10.36
  -1   2   6  119.18    9.65
   1   2  -6  150.53   16.45
  -1   2   6   93.17    7.50
   4   3  -5   67.25    9.73
  -3   4   5  230.69   18.66
  -4  -3   5   53.54   10.15
   3   4  -5  259.10   16.80
  -3  -4   5  236.58   14.92
  -5   0   5   -2.93    7.20
   5   0  -5    5.40    7.44
   6  -2  -4   28.27    5.33
  -6   2   4   29.73    5.31
  -6   2   4   15.78    9.49
   6   2  -4    3.54    5.77
  -6  -2   4   25.14    6.54
   4  -2   5  197.62   17.21
   2  -8   0   10.00    4.97
   4  -2   5  210.61   14.05
   4  -2   5  196.67   16.83
   2  -8   0   21.72   12.96
  -2   8   0    3.94    8.22
   2  -7  -3  301.90    9.95
  -2   7   3  289.00   16.43
   2  -7  -3  292.42    7.01
  -2  -8   0   20.85   10.27
   2   8   0    6.28   10.61
   4   2   5  205.49    7.19
  -4  -2  -5  205.12   16.60
  -2  -8   0   12.07    6.55
   2   7  -3  331.11   19.89
  -2  -7   3  291.54   17.15
  -4   5   4  418.08   23.03
   4   5  -4  451.19   22.76
  -4  -5   4  417.19   22.13
  -6   4   3  246.16   20.59
   6  -4  -3  277.83    9.03
   6  -4  -3  264.36    9.16
   4  -7   1  109.49   10.69
  -5   4   4   36.24   10.63
   4  -7   1  111.70   12.71
   4  -7   1  122.13   12.31
  -6  -4   3  283.19   17.65
   6   4  -3  239.34   18.94
  -5  -4   4   28.10   10.09
   5   4  -4   35.53    9.65
  -4  -7  -1   91.17    7.84
  -4  -7  -1   97.04   11.48
   4   7   1  129.15   14.67
   5  -6  -2    2.76    2.07
   5  -1  -5  516.08   17.28
  -5   6   2   12.28   12.84
  -5   1   5  521.64   15.32
   5  -6  -2  -13.08    5.34
  -5  -1   5  482.01   16.31
   5   1  -5  519.35   18.07
   5   6  -2    1.84   11.61
  -5  -6   2   -5.64   11.82
   0   5   5  140.60   10.37
   0   5   5  138.25    9.56
   0   5  -5  146.00   14.86
   0   5   5  113.68    6.63
   0  -5   5  124.93   13.91
   1   2   6  149.80   10.20
   1  -2   6  141.43   13.99
   1  -2   6  176.36   12.82
   1   2   6  159.36   13.73
  -1   5   5  926.27   22.19
  -1   5   5  959.15   23.99
   1   5  -5 1099.84   40.48
  -1  -5   5 1109.14   53.56
   2   0   6  100.41   12.40
   7  -4   0  174.31   13.72
  -7   4   0  211.62   18.93
   2   0   6   81.40   10.46
   7  -4   0  152.02   12.06
  -7  -4   0  178.46   17.84
   7   4   0  159.02   14.91
   2  -6   4   13.81    7.70
   2  -6   4   16.14    6.38
  -2   6  -4   13.24    7.80
   6  -5  -2   94.72    8.55
   6  -5  -2   88.73    6.71
   2   6   4   20.02    7.22
  -2  -6  -4   12.17    5.64
  -6   5   2  110.68   16.10
  -6  -5   2   90.20   12.16
   6   5  -2   73.32   12.02
   2  -8  -1  100.86   13.92
   2  -8  -1  118.83    9.69
  -2   8   1   99.89    8.05
  -2  -8   1  102.30   12.08
   2   8  -1  126.80   13.34
  -2  -8   1  138.54   14.28
  -8   0   0    1.98   11.31
   8   0   0   18.52   13.32
  -8   0   0   40.10   13.17
  -2   7  -3  811.15   28.38
   2  -7   3  841.22   36.14
   2  -7   3  827.16   30.67
   2   7   3  736.79   25.74
  -2  -7  -3  699.48   29.49
  -2   2   6   70.56    6.15
   2   2  -6   81.07   11.07
  -2   2   6   85.25    6.31
  -2  -2   6   70.35    9.48
   5  -5   3  241.26   16.47
   5  -5   3  249.55   19.16
   5  -5   3  232.48   17.23
  -7   4   1   91.09   14.00
  -5  -5  -3  262.00   18.88
   5   5   3  252.31   18.94
   7  -4  -1   88.73    9.19
   7  -4  -1   66.54    8.63
   2  -8   1   25.88   10.77
  -2   8  -1   13.76    5.41
   2  -8   1   10.19    7.26
  -7  -4   1   81.67   14.05
   7   4  -1   88.72   15.59
  -2  -8  -1   12.88    5.88
   2   8   1   23.41   10.08
  -2  -8  -1   13.18    8.03
   7  -2  -3   82.03    9.82
   2  -1   6   15.42   10.22
  -7   2   3   70.11   12.86
   2  -1   6    4.69   10.74
  -7   2   3   77.82    8.12
   2   1   6  -11.82   12.45
   2   1   6    9.37    9.42
   7   2  -3   77.48   12.26
  -7  -2   3   68.09   10.84
  -8   0   1    5.77   11.08
  -8   0   1    2.08   11.94
   8   0  -1   10.61    8.82
   3   0  -6   61.27    8.19
  -3   0   6   52.40    6.96
  -1   5  -5   28.06    8.80
   1  -5   5   22.67    7.41
   1   5   5   10.17    5.78
  -1  -5  -5   20.34    5.75
   1   5   5   26.09    4.86
   6   0   4    5.03   13.66
  -6   0  -4    2.75   14.08
   6   0   4   -6.43    8.44
   4  -6   3  268.70   18.49
  -8   1   0  391.50   19.84
   4  -6   3  273.73   19.96
   4  -6   3  283.69   17.88
   8  -1   0  383.50   22.30
  -8   1   0  359.93   18.61
   0  -8   2   47.38    9.97
   8   1   0  340.15   19.80
   0  -8   2   58.85   10.71
  -8  -1   0  397.97   21.91
  -8  -1   0  377.76   17.99
   0   8  -2   63.00   11.25
   0   8   2   63.47    7.77
   0  -8  -2   63.31    8.93
   0  -8  -2   48.12   10.09
  -4  -6  -3  288.16   19.77
   4   6   3  250.33   17.07
   7  -3   2   16.37    6.57
  -7   3  -2    7.32   12.70
  -7   3  -2   11.71   10.50
   7  -3   2   26.31   12.51
  -7  -3  -2   12.17   12.83
   7   3   2   26.23    9.60
  -7  -3  -2   27.25    5.86
   8   1  -1  708.70   33.22
  -8  -1   1  702.81   28.94
  -8   1   1  675.72   27.05
   8  -1  -1  730.20   25.93
  -8   1   1  714.68   30.78
  -8  -1   1  722.36   29.15
   5  -6   2  214.87   18.82
   5  -6   2  184.67   13.44
   5  -6   2  205.76   14.44
  -5  -6  -2  172.75   15.42
  -3  -1   6  267.89   14.93
  -3   1   6  255.98   13.01
   3   1  -6  254.55   13.80
   5   6   2  185.84   17.15
  -3   1   6  235.07   11.25
  -1  -8   2  168.50   15.92
   1  -8  -2  195.12   18.05
   1  -8  -2  149.64   10.98
  -1   8   2  137.39    8.09
   1   8  -2  161.17   13.91
  -1  -8   2  176.15   17.04
   6  -1   4   13.17    8.20
   6   1   4   24.82   14.91
   6  -1   4    4.49   10.02
  -6  -1  -4    8.97    9.49
  -6   1  -4   25.90   11.93
   5   2  -5  244.94   16.41
  -5   2   5  210.06    9.73
  -5  -2   5  183.78   12.39
   5  -2  -5  234.12    9.59
   3  -4   5    1.53   12.36
   3  -4   5    3.32   10.17
   3  -4   5   14.96   11.39
   3   4   5    1.50   10.37
  -3  -4  -5    0.22    8.58
   2   5  -5    3.25    6.87
  -2   5   5   23.37   10.78
  -2  -5   5   14.21   11.36
  -7   4  -1 1459.43   54.76
   7  -4   1 1501.96   54.32
   7  -4   1 1537.72   71.98
   7  -4   1 1479.64   49.50
   7   4   1 1433.18   43.61
  -7  -4  -1 1537.41   26.08
  -7  -4  -1 1464.87   52.06
  -3   6   4  236.07   16.99
   1  -8   2  863.37   27.87
   4  -7  -2   29.65    4.44
   7   0   3    9.31   13.53
   3   6  -4  261.52   17.95
  -4   7   2   38.26   11.86
  -7   0  -3   -3.56   12.27
  -1   8  -2  790.13   32.78
   1  -8   2  758.79   24.57
   4  -7  -2   38.20    4.68
  -3  -6   4  229.30   17.15
   1   8   2  725.78   25.43
  -1  -8  -2  660.42   27.67
  -1  -8  -2  674.19   27.89
  -4  -7   2   37.21   10.74
   0  -3   6  561.63   26.08
   0  -3   6  565.92   24.71
   4   7  -2   28.58    9.37
   0   3   6  525.22   18.85
   0   3   6  507.76   18.73
  -1  -3   6  828.09   30.72
  -1   3   6  777.44   26.35
   1   3  -6  806.54   27.12
  -1   3   6  786.27   28.62
  -8   0  -1    5.00   11.61
   8   0   1    8.67   12.66
  -8   0  -1    3.15   11.58
   4  -5   4   27.97   10.70
   4  -5   4   68.56   13.11
   4  -5   4   51.81   11.04
  -4  -5  -4   76.86   13.49
   4   5   4   51.43   11.07
   6  -5   2   25.36    7.77
   6  -5   2   18.92   13.34
   6  -5   2   25.19   12.58
  -6  -5  -2   29.89   11.48
   6   5   2   20.20    8.94
  -6   3   4    9.18    7.33
   6  -3  -4    8.89    1.90
  -6   3   4    9.92    2.30
   6   3  -4   11.89    6.26
  -6  -3   4   10.78    5.44
   4  -3   5    9.72    9.34
   4  -3   5   24.59    6.79
   4  -3   5    6.03   10.73
  -4  -3  -5    8.25    8.25
   7  -1   3    3.51   13.64
   7   1   3    6.65    9.94
   7  -1   3    2.25   13.01
   4   3   5    3.18   12.01
  -7   1  -3    1.50   14.45
  -7  -1  -3   23.34   12.11
  -3   7   3   18.33   10.92
   3   7  -3    9.23   10.82
  -3  -7   3   15.78   12.64
   2  -2   6   93.63   13.54
   2  -2   6   59.21   11.32
   2   2   6   74.77   10.81
   2   2   6   68.23   10.37
   6  -4   3  506.31   22.17
   6  -4   3  484.64   24.14
   6  -4   3  474.45   22.49
  -3   8   0  683.99   26.14
   3  -8   0  603.06   20.37
   3  -8   0  642.04   34.10
   6   4   3  499.02   24.68
  -6  -4  -3  475.35   29.55
  -3  -8   0  601.80   19.95
   8  -1   1  344.72   21.38
   3   8   0  605.58   21.50
  -8   1  -1  379.93   21.39
  -8   1  -1  347.17   18.37
  -3  -8   0  594.95   20.93
  -8  -1  -1  367.04   19.83
   8   1   1  317.98   19.97
  -8  -1  -1  376.82   17.55
  -8   2   0   95.46   12.32
  -8   2   0   80.96   12.95
   8  -2   0   70.92   12.24
  -8  -2   0   85.86   11.58
  -8  -2   0   67.05   11.52
   8   2   0  101.18   14.96
   5  -4   4   10.26   11.90
   5  -4   4    2.28   10.39
   5  -4   4    6.61   11.68
   5   4   4   22.00   12.30
  -5  -4  -4    8.38    6.27
   1   3   6    7.25    8.01
   1   3   6    9.48    4.50
   1  -3   6   20.94   12.84
   1  -3   6   13.21    7.09
   4  -7   2   66.68   10.65
  -8   2   1   32.72   13.59
  -8   2   1    9.60    5.11
   4  -7   2   56.34   10.33
   4  -7   2   80.64   14.70
   8  -2  -1    3.98   11.11
  -7   4   2  156.55   17.97
   7  -4  -2  154.91   10.43
   7  -4  -2  150.49   11.12
   8   2  -1   12.46    9.89
  -8  -2   1    1.96   11.70
  -8  -2   1    1.70   11.08
  -4  -7  -2   57.11    4.72
  -4  -7  -2   62.70   12.74
   4   7   2   56.01   11.68
   7   4  -2  118.63   14.97
  -7  -4   2  170.00   16.54
  -4   4   5   22.63    8.04
   8   0  -2   55.74   11.93
   2  -8  -2  502.87   26.33
   2  -5   5  418.36   21.68
  -8   0   2   47.91    9.41
   2  -5   5  378.11   22.12
   2  -8  -2  477.99   19.57
  -3   2   6  500.28   11.08
  -2   8   2  508.25   22.53
  -4  -4   5   11.73   12.00
  -3  -2   6  518.71   20.03
   3   2  -6  556.17   23.50
  -8   0   2   38.70   11.30
  -2   8   2  497.48   18.35
  -3   2   6  496.36   18.29
   2  -5   5  328.76   18.12
   4   4  -5   12.19    7.54
   2   5   5  334.32   17.54
  -2  -5  -5  366.35   18.04
   2   8  -2  596.52   26.45
   6  -2   4   11.13    7.44
   6  -2   4   19.38   10.81
   5   0   5  -17.21   13.30
   5   0   5  -27.46    7.84
  -2  -8   2  543.03   26.60
  -2  -8   2  632.72   31.01
   6  -2   4   27.98    8.52
   6   2   4   17.66    7.72
  -6  -2  -4   22.16    9.63
   3  -8  -1  372.92   18.98
   3  -8  -1  393.92   13.00
  -3   8   1  397.43   23.47
   3  -8  -1  383.98   24.02
  -3  -8   1  350.19   20.75
  -2   3   6    1.98    1.35
   3   8  -1  358.35   21.13
  -3  -8   1  389.50   19.50
   2   3  -6   10.76    6.75
  -2   3   6    5.12    3.24
  -2  -3   6    9.96    5.59
   6  -6   0  339.52   16.72
   6  -6   0  311.42   21.01
  -6   6   0  389.38   27.76
   6  -6   0  343.14   15.22
   6   6   0  346.92   21.97
  -6  -6   0  384.76   21.64
   7  -3  -3   49.20    7.59
  -7   3   3   44.15    5.56
  -7   3   3   71.97   14.50
   7   3  -3   25.23    8.35
  -7  -3   3   54.40   11.84
   3  -6   4  135.31   14.83
   3  -6   4   79.80   11.47
   3  -6   4  115.02   12.84
  -3  -6  -4  106.68   13.89
   3   6   4  102.15   11.23
   3   0   6   18.27    6.41
  -8   1   2   72.14   13.18
   8  -1  -2   93.63   13.34
   3   0   6   14.55    8.84
  -8   1   2   81.28   10.58
   3   0   6   16.82    8.18
   8   1  -2   86.02   14.24
  -8  -1   2   80.56   12.41
  -8  -1   2  115.81   15.53
   5  -1   5  389.31   22.70
   5  -1   5  429.38   18.57
   5  -1   5  423.05   24.92
   3  -7   3  163.92   17.14
   3  -7   3  146.55   14.64
   5   1   5  437.85   25.11
   2  -8   2   60.46   11.36
   3  -7   3  154.89   13.85
   5   1   5  377.89   13.33
  -2   8  -2   61.11   10.59
   2  -8   2   57.51   12.51
  -5  -1  -5  407.47   23.54
   3  -8   1  500.55   20.15
   3  -8   1  479.44   27.23
  -3   8  -1  446.79   21.70
   2   8   2   52.70    9.73
  -2  -8  -2   38.39    8.56
   3   7   3  166.78   13.50
  -3  -7  -3  158.85   15.04
  -2  -8  -2   21.22    6.45
  -3  -8  -1  447.11   25.86
   3   8   1  439.45   22.32
  -3  -8  -1  409.97   17.51
   6  -6  -1   26.46    5.35
   6  -6  -1    4.21    4.08
  -6   6   1   24.79   14.16
   5  -7   0    8.71    3.92
   5  -7   0   22.54   13.97
   5  -7   0    3.41    7.21
  -5   7   0   24.50   12.37
   6   6  -1   40.07   11.31
  -6  -6   1   38.45   10.73
  -5  -7   0   17.36   12.55
   7  -2   3  817.14   32.64
   7  -2   3  718.29   27.19
  -7   2  -3  842.91   27.41
   5   7   0   -7.04   12.19
   7   2   3  872.02   36.73
  -7  -2  -3  712.74   26.63
   3   1   6  534.41   22.54
   3  -1   6  549.73   26.63
   3  -1   6  604.20   19.26
   3  -1   6  511.87   26.17
  -3   5   5    3.32   11.74
   3   1   6  609.16   23.95
   3   1   6  569.32   26.73
  -3  -5   5    7.85   10.51
  -8   2  -1  373.50   23.03
  -8   2  -1  409.82   22.99
   8  -2   1  412.56   22.46
   3   5  -5   12.60   11.57
   8   2   1  411.07   24.84
  -8  -2  -1  434.73   21.09
  -8  -2  -1  369.29   18.76
  -5   3   5   62.77   14.36
   5   3  -5   66.90    8.42
  -5  -3   5   80.33   12.22
  -5   6   3    8.33   11.84
  -5  -6   3    7.54    9.49
   5   6  -3    1.38   11.61
   0  -7   4  114.50   14.25
   0   7  -4  136.75   16.38
   0  -7  -4  118.45    8.28
   0   7   4  119.05   10.09
   0   7   4  115.52    7.42
  -5   7   1  946.40   31.40
   5  -7  -1  923.76   28.87
   5  -7  -1  826.27   29.45
   5  -7  -1  848.55   34.30
   5   7  -1  914.22   37.80
  -5  -7   1  918.88   36.71
  -4   0   6  299.71   14.52
   4   0  -6  318.89   15.44
  -6   5   3   22.03   10.31
   1   7  -4   15.29    8.13
  -5   5   4  223.03   18.44
  -1   7   4   14.98    2.21
  -1  -7   4   10.12    6.45
   1  -7  -4   20.12    2.66
  -1   7   4   21.41    5.31
  -6  -5   3    9.91    7.16
   6   5  -3   43.39   13.55
  -5  -5   4  203.25   16.39
   5   5  -4  172.42   15.51
  -7   0   4  123.15   11.69
  -6   6  -1  116.90   15.52
   6  -6   1   88.38   13.23
   6  -6   1  117.14   12.77
   7   0  -4  102.68   11.44
   6  -6   1  107.23   11.19
   6   6   1  106.02   15.64
  -6  -6  -1  121.67   15.56
   2  -3   6  836.54   33.99
   2  -3   6  840.81   35.25
  -7   4  -2   41.27   13.00
   2   3   6  735.10   33.75
   7  -4   2   86.95   12.85
   2   3   6  723.84   28.99
   7  -5   0   10.22    4.95
  -7   5   0    5.63   13.37
   7  -5   0   11.74   10.75
   7  -4   2   47.04   11.92
   7  -4   2   65.29    9.91
  -7  -5   0    6.34   12.49
  -4  -1   6  144.37   11.88
   7   4   2  100.55   15.79
  -7  -4  -2   90.04   14.64
   4  -1  -6  151.20    9.22
  -7  -4  -2   85.65    5.68
  -4   1   6  133.89    8.90
   7   5   0   15.19   14.61
   4   1  -6  144.49   11.03
   5  -7   1  520.57   26.77
   5  -7   1  484.12   18.22
   5  -7   1  486.15   19.17
  -8   2   2    5.15   10.36
   1  -7   4  143.65   15.30
  -1   7  -4  116.85   15.96
   8  -2  -2   10.16   10.24
   1  -7   4  146.91   15.07
  -8   2   2    2.13    7.51
  -8  -2   2    1.12   11.32
  -5  -7  -1  513.68   26.18
   8   2  -2  -12.60   15.11
   5   7   1  419.73   23.75
   5  -2   5  485.52   22.61
   5  -2   5  550.09   25.00
   5  -2   5  535.22   28.62
  -1  -7  -4  124.54   12.19
   7   1  -4   36.69    7.79
   7  -1  -4   33.24    7.56
  -7   1   4   43.49    7.36
  -7  -1   4   34.77    8.12
  -5  -2  -5  489.67   24.06
   5   2   5  419.94   26.62
   8  -3   0  477.77   25.22
  -8   3   0  358.35   17.98
  -8   3   0  427.87   24.17
   8   3   0  476.22   28.11
  -8  -3   0  453.00   20.74
  -8  -3   0  408.10   23.35
  -8   0  -2  527.92   22.66
   6   0  -5   12.98    7.80
  -8   0  -2  485.19   27.26
  -6   0   5   10.03    8.23
   8   0   2  597.34   33.75
   7  -5  -1  168.36   12.23
  -7   5   1  156.07   17.03
   7  -5  -1  141.96    9.19
  -7  -5   1  138.64   17.04
   7   5  -1  182.01   18.52
  -4   6   4  335.87   21.35
   0   4   6   42.85    5.46
   0   4   6   32.12    6.22
   0   4   6   33.63    7.08
   0   4  -6   30.11    9.36
   0  -4   6   29.43    7.16
  -4  -6   4  441.32   23.56
   4   6  -4  401.91   21.57
   8  -3  -1    9.36   13.66
  -8   3   1    8.02    9.26
  -8   3   1    9.05   10.76
  -8  -3   1   16.79    8.14
   8   3  -1    5.58   13.10
  -1   4   6    9.53    9.10
   1   4  -6   20.78   15.76
  -1   4   6    4.44    2.09
  -1  -4   6   23.51   12.17
  -1   4   6    4.05    1.79
   3  -2   6   34.03    7.66
   3  -2   6   48.34   11.57
   3  -2   6   13.01    7.24
   3   3  -6   94.17   12.05
   0  -8   3  240.33   19.16
   3   2   6   26.72   11.10
  -3  -3   6  110.81   11.85
   0  -8   3  286.38   17.33
   0   8  -3  243.25   20.00
   3   2   6   29.24    4.94
   3   2   6   24.53    7.30
   0  -8  -3  193.27   11.66
   6  -3   4 1303.91   51.66
   6  -3   4 1296.28   33.38
   0   8   3  208.08   11.01
   6   3   4 1174.08   36.04
  -6  -3  -4 1153.96   37.09
   3  -8  -2   64.87    5.98
  -3   8   2   95.64   13.21
   3  -8  -2   77.78   15.37
   3  -8  -2   51.20    6.48
   0   6  -5   22.80    8.39
   0  -6   5   42.08   14.96
   3   8  -2   90.90   14.91
   0   6   5   38.57    6.20
   0   6   5   30.03    4.74
  -3  -8   2   69.62   12.81
  -6   4   4  138.32   18.65
   6   4  -4  121.31   14.63
   8  -1   2   15.43   13.28
  -8   1  -2    0.88   12.73
  -6  -4   4  108.95   13.33
  -8   1  -2    6.18    8.92
   8   1   2    0.80   12.83
   6  -1  -5   62.73    6.19
  -6   1   5   65.22    7.97
  -8  -1  -2   -3.01   11.80
   6   1  -5   52.59    8.60
  -8  -1  -2    1.28   11.63
  -6  -1   5   71.32    8.93
   4  -4   5 1461.88   39.59
   4  -4   5 1380.62   46.20
   4  -4   5 1429.76   68.73
  -4  -4  -5 1355.42   33.88
   4   4   5 1309.10   62.61
  -2   7   4   35.04   10.69
  -2  -7   4   21.47    7.86
   1   6  -5    6.44   14.56
  -1   6   5    2.91    4.27
   2   7  -4   31.86    9.11
  -1  -6   5    5.59   11.96
  -1   8   3   59.29    8.32
  -1   8   3   65.75    6.37
   1  -8  -3   59.00    7.19
  -1  -8   3   71.47   12.71
  -1  -8   3   63.57   12.13
   1   8  -3   64.51   10.33
  -4   7   3  870.50   45.14
   6  -6  -2  949.64   30.46
  -6   6   2  986.04   39.63
   6  -6  -2 1055.86   19.90
  -4  -7   3  883.84   42.97
   4   7  -3  808.37   26.53
   6   6  -2  959.14   39.17
  -6  -6   2 1033.66   40.56
   3  -5   5  404.10   21.94
   0  -9   0   16.95   10.32
   3  -5   5  320.16   20.47
   0  -9   0    2.20   10.36
   3  -5   5  347.83   20.95
   0   9   0    1.58    8.55
   3   5   5  370.29   20.63
  -3  -5  -5  392.01   20.22
   5  -6   3   14.58    6.25
   5  -6   3   39.37   12.28
   5  -6   3   17.86    7.24
   7  -5   1    8.03    7.12
   7  -5   1   23.29   12.48
  -7   5  -1    6.36   14.21
   7  -5   1   14.45   15.24
   7  -3   3   20.66    8.23
  -1   8  -3  448.67   20.57
  -5  -6  -3   12.35    7.58
   5   6   3   21.83    9.18
   1  -8   3  498.93   28.30
   7  -3   3   12.83   12.49
   1  -8   3  541.49   24.27
   7  -3   3   13.84   12.56
  -7  -5  -1   11.81   13.19
  -7  -5  -1    3.13    7.13
   7   5   1    9.66   15.31
  -1  -8  -3  392.79   18.39
  -7  -3  -3    9.03    8.86
   1  -4   6  109.08   13.60
   1  -4   6  101.04   14.95
   1   8   3  465.41   20.79
   7   3   3   41.98   13.69
   4  -8   0   59.13    8.68
   4  -8   0   37.12   11.36
   1   4   6  147.28   11.48
   1   4   6   86.60    8.58
   1   4   6  103.09    8.31
   4  -8   0   46.22    8.36
  -4  -8   0   55.49   11.61
  -4  -8   0   52.63    8.24
   4   8   0   61.91   12.33
  -4   2   6   30.71    4.36
   4   2  -6    8.29    6.01
  -4   2   6   25.58    3.52
   3  -8   2   94.48   17.50
   3  -8   2   66.79   11.76
  -4  -2   6   13.10    5.60
  -3  -8  -2   92.70   13.78
   3   8   2   47.72    8.10
   1  -6   5   79.20   12.99
  -8   3  -1    0.70   14.54
   8  -3   1   10.55    6.77
  -8   3  -1    9.60    6.29
  -1   6  -5  111.55   14.66
  -8  -3  -1    5.90    8.42
   1   6   5   72.22    5.83
  -7   2   4  213.98   20.23
  -7   2   4  229.69   14.07
   1   6   5   91.18    8.77
   8   3   1   23.33    8.46
  -1  -6  -5   83.63    8.46
  -8  -3  -1   11.59   13.90
  -7  -2   4  277.12   17.02
   5  -7  -2  157.37    7.55
   5  -7  -2  172.88    9.45
   7   2  -4  235.64   18.24
  -5   7   2  170.01   18.18
  -1   9   0  267.17   13.89
  -5  -7   2  149.45   17.05
   5   7  -2  170.12   17.55
   1  -9   0  278.89   20.14
   1  -9   0  237.99   16.28
  -1  -9   0  266.69   18.28
  -1  -9   0  302.57   20.15
   1   9   0  274.53   15.21
  -2  -4   6  190.81   15.53
   2   4  -6  214.60   16.82
  -2   4   6  181.96   14.56
  -7   4   3  551.51   31.07
   7  -4  -3  539.67   17.66
   7  -4  -3  516.99   20.25
  -8   0   3    3.32    7.27
   8   0  -3   14.17   12.85
  -8   0   3    1.82   15.07
  -7  -4   3  627.09   25.11
   7   4  -3  537.37   27.65
   4  -8  -1  245.05   15.16
  -2   7  -4    8.50   13.61
  -4   8   1  202.08   17.62
   4  -8  -1  237.81   19.58
   2  -7   4   11.28    8.92
   4  -8  -1  221.49   11.36
   2  -7   4    0.37    8.09
   6  -5   3  286.77   18.91
   6  -5   3  311.77   22.46
   6  -5   3  266.86   18.53
   0   9   1   13.16    6.98
  -4  -8   1  230.43   18.90
   0  -9  -1    4.93    9.12
   0  -9  -1    6.59   11.82
   0  -9   1   20.83   14.07
  -2  -7  -4    6.89   11.51
   2   7   4    8.15    4.35
   0  -9   1    7.88    8.87
   0   9  -1    7.55    7.52
   4   8  -1  256.90   19.81
   6   5   3  265.72   20.26
  -6  -5  -3  234.57   19.71
  -2   6   5   10.46    5.80
   2   6  -5   -1.77   11.95
  -2  -6   5   11.55   11.93
  -8   2  -2   91.04   14.44
   6  -2  -5  251.30   10.69
  -8   2  -2   64.90   12.84
   8  -2   2   40.75    9.86
  -6   2   5  259.62    8.63
   8   2   2   69.91   13.33
   5  -5   4   54.43   12.77
   5  -5   4   62.06   12.11
  -8  -2  -2   60.54   11.29
   5  -5   4  102.01   13.62
  -8  -2  -2   66.24    9.15
  -6  -2   5  212.58   14.42
   6   2  -5  222.06   14.73
   5   5   4   37.81   10.15
   2  -8  -3  178.46    9.23
  -5  -5  -4   48.92   12.41
  -2   8   3  127.65   12.60
  -2  -8   3  177.70   16.77
   2   8  -3  161.76   15.58
  -8   1   3  446.09   19.92
  -8   1   3  430.78   23.58
   8  -1  -3  409.15   22.51
   8   1  -3  395.28   20.57
  -8  -1   3  392.26   18.91
   7  -5  -2   77.63    7.19
  -7   5   2   48.01   11.18
   1  -9  -1   15.83    8.67
   1   9  -1   12.77    5.99
  -1  -9   1   11.90    6.94
   1  -9  -1   24.04   13.96
  -1  -9   1   15.31   12.70
  -1   9   1    4.82    5.46
   4  -8   1  414.60   19.10
   4  -8   1  439.99   19.64
  -7  -5   2   47.02   10.82
   4  -8   1  408.56   26.16
   7   5  -2   52.78   13.15
  -4   5   5  865.92   31.28
   8  -3  -2  781.93   39.12
   4   5  -5  883.81   38.23
  -8   3   2  751.04   22.84
  -4  -5   5  895.21   30.41
  -8   3   2  680.66   26.55
   4   8   1  354.94   19.51
  -4  -8  -1  368.12   23.72
   5  -3   5    5.13    6.84
   5  -3   5    0.78   11.32
   4  -6   4  624.55   30.73
   4  -6   4  610.39   32.23
   5  -3   5   -0.86   13.14
   4  -6   4  650.27   23.79
  -8  -3   2  771.50   28.96
   8   3  -2  722.59   33.40
  -5   4   5  208.76   17.73
   1  -9   1    6.18   10.64
   1  -9   1   15.19    8.43
  -5  -3  -5    5.02    7.10
  -1   9  -1   12.86    6.92
   5   3   5   14.31   13.91
   4   6   4  590.39   32.33
  -1  -9  -1   18.33   12.35
   5   4  -5  198.12   15.87
   4  -7   3   49.03   11.23
  -1  -9  -1    7.18    6.11
   4  -7   3    6.87    7.99
  -5  -4   5  230.65   17.13
   1   9   1    6.64    4.74
   4  -7   3   39.55   13.89
  -4  -6  -4  532.48   28.70
   6  -6   2  284.65   16.04
   6  -6   2  279.05   17.88
   6  -6   2  271.74   20.76
   4   7   3   15.76    7.69
  -4  -7  -3   17.78   10.68
  -6  -6  -2  296.62   21.24
   6   6   2  280.04   21.06
   4   0   6  291.37   18.95
   4   0   6  308.96   22.88
   4   0   6  301.23   16.73
   5  -7   2  523.18   28.73
   5  -7   2  505.89   23.30
   5  -7   2  533.77   26.30
   3  -3   6  519.58   28.46
   3  -3   6  470.00   26.12
   3  -3   6  506.82   25.69
   3   3   6  394.18   21.86
  -5  -7  -2  491.27   25.96
   3   3   6  443.92   19.81
   5   7   2  492.78   27.45
   3   3   6  414.84   12.62
   3   3   6  467.52   15.96
   2  -8   3   82.34   14.83
  -2   8  -3   59.64   12.78
   2  -8   3   75.26   14.10
   2   8   3   56.17    8.65
  -2  -8  -3   81.60   13.50
   2  -9   0  927.40   28.80
   4  -1   6   35.98   10.58
   4   1   6   39.31    6.30
   4   1   6   22.40    8.70
   2  -9   0  908.09   31.98
   4  -1   6   26.68    8.62
   4   1   6   45.38   12.01
  -2   9   0  930.54   22.92
   4  -1   6   27.51    6.38
  -3   7   4   11.71    6.27
   2   9   0  818.07   32.20
  -2  -9   0  784.15   36.67
  -3  -7   4   25.09   13.58
   3   7  -4   15.36    7.63
  -2  -9   0  870.94   24.67
   2  -4   6   71.35   11.86
   2  -4   6   86.28   14.41
   2   4   6   69.86   10.11
   2   4   6   83.29    5.64
  -7   0  -4 1008.13   42.21
   7   0   4  952.55   41.67
   2  -6   5  142.51   14.98
   2  -6   5  199.41   16.73
   2  -6   5  132.37   15.60
  -2  -6  -5  179.62   12.36
   2   6   5  187.24   13.78
   8  -4   0   35.53    8.24
   8  -4   0   29.12    6.69
  -8   4   0   22.23    8.69
  -8  -4   0   59.31   10.34
   8   4   0   25.80   11.56
  -8  -4   0   10.83    7.84
   0   0   7   10.16    9.39
   0   0   7   -3.36    7.28
  -8   2   3   11.44    7.67
  -8   2   3   17.98    4.77
  -1   0   7    9.47   10.11
  -1   0   7    7.44    7.01
  -8  -2   3   18.76    8.03
   8   2  -3   24.11   14.78
  -8   4   1  165.09   17.16
  -7   1  -4   97.28   11.73
   7  -1   4  123.04   11.28
  -5   0   6  860.79   19.29
   7  -1   4   80.98   13.85
  -4  -3   6  666.81   22.48
   8   4  -1  113.44   14.97
  -7  -1  -4  152.55   16.96
   7   1   4  140.40   17.13
  -8  -4   1  187.68   18.52
  -2   9   1  134.74    9.70
   2  -9  -1  130.35   17.44
  -3   4   6   93.39   15.11
  -3  -4   6  127.20   14.12
   3   4  -6  102.31   12.11
   2  -9  -1  105.05    9.36
  -2  -9   1  142.05   14.78
  -2  -9   1  112.85   12.79
   2   9  -1  118.02   13.25
  -7   3   4  627.21   32.06
   6  -4   4   14.95    7.36
   7  -3  -4  596.41   27.73
   6  -4   4   28.68   15.54
  -7   3   4  613.35   28.34
   6  -4   4    5.13    9.24
  -7  -3   4  598.48   27.33
   7   3  -4  619.33   30.05
   6   4   4    7.63    8.39
  -6  -4  -4   17.80   12.48
   2  -9   1   13.02    8.64
  -4   8   2  380.56   23.39
   2  -9   1   20.20   11.05
   4  -8  -2  413.83   15.16
  -2   9  -1   12.78   10.63
   0   1   7  403.60   16.33
   0  -1   7  391.11   21.11
   0  -1   7  376.46   17.46
   0   1   7  392.84   19.74
  -2  -9  -1    8.43    5.02
  -2  -9  -1   10.08    7.76
   2   9   1    7.16    8.19
   4   8  -2  387.33   22.94
  -4  -8   2  386.78   22.50
   7  -5   2   32.20    9.50
  -1  -1   7  463.28   18.27
  -1  -1   7  453.88   17.05
   7  -5   2   60.71   11.77
   7  -5   2   32.81    8.69
  -1   1   7  471.49   22.32
  -7   5  -2   71.53   15.60
  -1   1   7  481.28   19.03
   6   0   5   12.31   14.21
   6   0   5   24.00    8.96
  -6   0  -5    7.97   12.23
  -5   1   6  105.50    8.70
  -5  -1   6   97.24    9.67
  -7  -5  -2   35.66   11.94
   7   5   2   42.19   13.16
   5  -1  -6   91.54    7.70
  -3   6   5   19.10    7.33
   3   6  -5   27.05   10.19
  -3  -6   5   18.40    7.44
   0   9  -2  143.85   15.95
   0  -9  -2  134.09   15.68
   0   9   2  119.84    9.26
   0  -9   2  160.82   14.92
   0  -9  -2  114.95   11.97
   0  -9   2  146.72   15.80
  -8   3  -2  570.59   29.48
  -6   3   5   93.89   18.14
  -8   3  -2  543.80   26.67
   8  -3   2  601.87   33.62
   4  -2   6  279.87   21.00
   6  -7   0  140.97   16.04
  -6   7   0  167.90   18.58
   4  -2   6  303.13   21.64
   4  -2   6  247.18   15.64
   6  -7   0  192.26   11.59
   7  -4   3  190.58   15.20
   4   2   6  289.01   17.69
   7  -4   3  199.89   19.06
   7  -4   3  177.25   18.55
  -8  -3  -2  639.84   30.38
   8   3   2  558.08   34.60
  -6  -3   5  123.87   14.15
  -8  -3  -2  599.79   23.16
   4   2   6  262.03   19.18
   4   2   6  292.81   14.62
  -3   8   3  477.58   23.49
  -7  -4  -3  170.46   18.23
   7   4   3  149.74   18.16
   6   7   0  175.58   20.08
  -6  -7   0  184.44   18.00
  -3  -8   3  487.15   31.55
   3   8  -3  512.04   22.44
   1   0   7    5.00    8.44
   0   5   6  151.58    8.11
   0   5   6  159.67   11.47
   0  -5   6  211.26   16.92
   0   5  -6  171.47   18.84
   1   0   7   17.04   11.63
   0   5   6  132.19    9.37
  -9   0   0  182.75   16.73
  -9   0   0  192.57   17.87
   9   0   0  164.82   17.83
   6  -1   5  395.52   24.78
   6  -1   5  481.77   26.80
   6  -1   5  485.72   21.60
   3  -7   4  326.24   23.88
   6   1   5  457.31   15.33
  -6  -1  -5  432.13   23.04
   6   1   5  397.53   25.35
   3  -7   4  282.47   21.88
   3  -7   4  303.65   23.09
  -6   6   3   34.91   15.57
  -1   5   6  324.15   18.94
  -1  -5   6  319.95   19.24
   1   5  -6  298.18   21.18
  -5   6   4  437.97   26.50
  -3  -7  -4  309.67   20.93
   6   6  -3   11.83    8.31
  -6  -6   3   13.10   11.07
   3   7   4  283.50   17.10
  -5  -6   4  449.75   24.69
   8  -4   1   10.85    8.06
  -8   4  -1   28.61   14.78
   5   6  -4  418.91   24.58
  -1  -9   2  382.94   22.99
   1  -9  -2  362.19   15.18
  -2   0   7   -7.73    7.48
  -2   0   7    9.40    8.79
  -1   9   2  344.90   18.86
  -1  -9   2  434.81   22.99
   1   9  -2  418.16   26.18
  -8  -4  -1   -2.33    9.73
   8   4   1    5.44   15.85
  -8  -4  -1    1.70    7.39
   9   0  -1   14.48   13.08
  -9   0   1   -2.64   14.48
  -9   0   1   12.13   11.72
  -8   0  -3   12.12   13.98
  -6   5   4    8.71    8.74
  -6   7   1   79.01   15.17
   6  -7  -1  109.40   10.37
   8   0   3   10.54   13.84
   6  -7  -1   92.56    8.90
  -6  -5   4   11.27    6.95
   6   5  -4    5.41   12.11
   4  -5   5    7.55   12.70
   4  -5   5   13.76   14.67
   4  -5   5    2.76   13.83
   6   7  -1  106.53   17.50
  -6  -7   1   90.22   12.53
  -1   9  -2  519.46   24.79
   4   5   5   31.53   12.87
   1  -9   2  497.04   24.15
  -4  -5  -5    8.12   14.38
   1  -9   2  541.25   28.99
   1   9   2  497.93   21.87
  -1  -9  -2  406.36   21.56
   1  -1   7   63.55   10.60
   1   1   7   53.46   10.98
   1   1   7   43.01    8.23
   1  -1   7   46.76   10.41
   7  -6   0  885.21   28.75
   7  -6   0  793.27   28.58
  -7   6   0  803.87   30.82
   7  -6   0  741.45   37.48
   4  -8   2  361.51   21.23
   4  -8   2  370.38   24.02
   4  -8   2  396.41   26.96
  -9   1   0   10.09   13.01
  -9   1   0    1.67   10.79
   9   1   0   12.11   12.49
  -9  -1   0   11.84   12.28
  -9  -1   0    8.72   13.02
   7  -2   4  107.28   16.91
  -7  -6   0  738.90   30.48
   7   6   0  816.44   32.65
   7  -2   4  148.90   17.99
   7  -2   4   92.31   10.47
  -4  -8  -2  349.73   22.33
   4   8   2  355.79   20.54
  -4  -8  -2  330.11   10.01
  -7  -2  -4  122.95   15.28
   7   2   4  120.04   18.22
  -2  -1   7   14.63    9.84
  -2   1   7   12.42    6.10
  -2   1   7    4.36    6.22
  -2  -1   7    7.82    9.68
  -5   7   3  469.05   28.28
   9  -1  -1  276.43   18.54
  -9  -1   1  291.10   20.37
  -9   1   1  293.94   16.49
  -9   1   1  299.85   21.58
   9   1  -1  337.69   22.53
  -9  -1   1  262.84   18.58
  -5  -7   3  599.32   29.65
   8  -1   3   95.26   15.69
   5   7  -3  509.78   26.44
  -8   1  -3   85.44   15.26
  -8  -1  -3   96.53   15.64
   8   1   3   67.24   15.54
   7  -6  -1  112.25    9.75
   7  -6  -1  102.52    9.56
  -7   6   1  116.43   16.83
   1  -5   6   22.44   10.27
   0   2   7    5.77    3.31
   0  -2   7   19.75   12.92
   0  -2   7    5.98    5.39
   1  -5   6   28.45    9.99
   0   2   7    3.45    8.32
   1   5   6   29.97    5.21
   7   6  -1  112.93   16.64
   1   5   6   22.38    5.38
  -7  -6   1  112.16   18.40
   1   5   6   20.30    7.42
  -1  -2   7    3.76   10.76
  -1  -2   7   30.75   13.46
  -1   2   7   11.33    7.56
  -1   2   7    0.15    5.65
  -5   2   6   18.32    3.32
  -5  -2   6   30.33    8.67
  -5   2   6   17.55    3.09
   3  -9   0   -3.44    8.56
  -8   4   2   22.88    8.86
   8  -4  -2    3.82    5.19
   3  -9   0    6.31   15.81
   5  -4   5   52.12   10.04
  -3  -9   0    7.31   12.91
   5  -4   5   78.50   13.42
   5  -4   5   68.72   11.11
   3   9   0   14.18   11.95
   6  -7   1  254.70   14.45
   6  -7   1  297.73   18.97
   8   4  -2    8.93    8.44
   3  -8   3  317.51   21.68
   3  -8   3  303.99   18.93
  -8  -4   2   13.22    8.00
   3  -8   3  289.07   18.85
  -6   7  -1  281.64   20.43
   6  -7   1  272.08   22.11
   5   4   5   65.67   12.75
  -5  -4  -5   86.86   15.57
  -3  -8  -3  320.54   20.51
   3   8   3  324.47   22.09
   6   7   1  235.71   21.91
  -6  -7  -1  264.68   20.61
  -6  -7  -1  247.24    9.21
   2   5  -6   11.29   13.23
  -2   5   6   22.21   11.60
  -2  -5   6   35.83   13.30
   5  -8   0   60.43   14.74
  -5   8   0   37.36   11.51
   5  -8   0   30.71    5.97
   5   8   0   38.71   10.38
  -5  -8   0   51.69    8.00
  -5  -8   0   28.28   11.86
  -8   3   3   84.04    8.31
  -8   3   3   93.93   15.58
  -7   5   3   40.42   10.98
   8  -3  -3   72.07    9.85
   8   3  -3   92.42   16.59
  -8  -3   3   89.55   14.33
   6  -2   5   54.03   15.01
   6  -2   5   90.75   17.94
  -7  -5   3   76.52   12.95
   7   5  -3   55.77   12.39
  -9   0  -1   10.80   13.27
   6  -2   5   34.31    9.60
   9   0   1   13.60   13.82
  -9   0  -1   10.88   15.92
  -6  -2  -5   44.05   12.73
   6   2   5   54.24   11.07
   3  -4   6   16.91   12.76
   3  -4   6   12.76    7.25
   3  -4   6   14.99    7.77
   2  -9  -2  356.70   16.55
   2  -9  -2  349.98   21.77
  -2   9   2  362.45   15.16
   2   9  -2  371.94   19.15
  -3  -4  -6   17.70    8.13
  -2  -9   2  413.79   23.46
   3   4   6   23.02   11.68
   3  -6   5   30.83   11.75
   3  -6   5   20.17    7.65
   3  -6   5   22.95   13.39
  -3  -6  -5   25.48    8.47
   3   6   5   14.95    7.83
   3  -9  -1   17.38    8.37
   3  -9  -1   11.89    3.91
   3  -9  -1    6.65    5.26
   0  -8   4  308.09   22.55
   0  -8   4  326.98   20.64
   3   9  -1   12.22    6.76
  -3  -9   1    6.59    9.02
   0   8  -4  290.11   21.12
  -3  -9   1   10.71    6.61
   0   8   4  302.61   13.36
   0  -8  -4  287.51   16.80
   7  -6   1    4.74   10.52
   7  -6   1   10.66    7.11
  -7   6  -1   11.98    9.75
   7  -6   1   13.46   17.66
   5  -8  -1    4.12   19.72
   5  -8  -1   17.86    5.39
  -7  -6  -1   12.58    4.64
   7   6   1   29.71   16.76
  -7  -6  -1   18.89   12.39
  -5  -8   1   32.03   14.29
   5   8  -1   40.67   15.22
  -4   7   4   80.89   13.04
   1  -2   7  499.98   26.17
   1  -2   7  590.95   27.57
   1   2   7  569.73   30.14
  -4  -7   4   70.88   13.70
   4   7  -4   90.37   14.45
   1   2   7  573.62   26.29
  -9   2   0  107.32   13.01
  -9   2   0   99.72   14.33
   9  -2   0   99.36   12.39
  -9  -2   0   94.07   14.23
  -9  -2   0   89.27   12.69
  -9   1  -1  355.35   22.31
   9  -1   1  344.17   22.14
   9   1   1  378.53   24.62
  -9   1  -1  307.92   19.59
   9   2   0  111.28   13.69
  -9  -1  -1  354.14   19.95
  -1   8   4   78.22    9.35
   2   0   7   -1.00   10.55
   1   8  -4   88.47   13.81
  -1  -8   4  129.28   15.69
  -1   8   4   79.17    4.48
   2   0   7    0.58   11.39
  -7   0   5    6.30    7.56
  -2   2   7  747.58   15.90
  -2  -2   7  743.49   34.63
   2   2  -7  817.70   32.98
  -2   2   7  778.96   37.27
   7   0  -5    6.28    4.16
  -5   5   5   21.09    8.98
   2  -9   2  487.22   26.12
  -2   9  -2  415.25   26.31
   2  -9   2  442.44   26.73
  -3   9  -1   54.17    8.57
   3  -9   1   58.68   10.12
   3  -9   1   85.15   18.39
  -5  -5   5   22.33    9.94
   2   9   2  427.98   20.40
  -2  -9  -2  375.90   20.47
   5   5  -5   11.92   12.50
  -3  -9  -1   66.01   12.37
   3   9   1   32.86    8.77
  -3  -9  -1   61.75   10.00
   0  -7   5  399.71   26.44
   0   7  -5  402.65   23.92
   0   7   5  380.46   12.93
   9  -2  -1   84.28   13.34
  -9   2   1   61.63   13.24
   0  -7  -5  376.60   16.85
   0   7   5  375.25   17.25
  -9   2   1   71.10   10.39
  -9   0   2  206.49   17.60
  -9  -2   1   88.28   13.85
  -9   0   2  188.98   18.14
   9   2  -1   66.46   12.18
  -9  -2   1   50.44   10.79
   9   0  -2  188.35   19.75
   8  -2   3   92.39   15.44
  -8   2  -3  121.26   15.52
   8   2   3  106.03   18.54
  -8  -2  -3  135.33   15.98
   4  -3   6  237.10   21.32
   4  -3   6  245.75   18.20
   4  -3   6  275.01   23.87
  -3   0   7   -1.18    7.51
  -3   0   7    0.05    8.59
  -4  -3  -6  252.14   16.54
   4   3   6  234.60   19.36
  -1   7   5  459.34   17.87
   1   7  -5  536.88   33.31
  -1  -7   5  623.36   32.75
  -4   4   6    9.59    7.59
   4   4  -6    5.51   11.06
   6  -6   3   27.05   15.64
   6  -6   3   21.46    7.99
   6  -6   3   43.56   12.44
  -4  -4   6   -1.51   11.47
  -6   7   2   27.06   15.49
   6  -7  -2   12.82    3.98
   5  -8   1   23.93   10.61
   5  -8   1   11.13    5.44
   5  -8   1   11.29   11.75
   2  -1   7  196.25   14.26
   2  -1   7  227.41   17.16
   2   1   7  231.05   17.01
   2   1   7  226.64   15.25
  -8   0   4    3.38    9.63
  -1   8  -4   73.92   14.59
   7  -1  -5  297.66   13.94
   6   7  -2    8.14    6.88
  -6  -7   2   12.12    9.50
   1  -8   4   62.38   11.66
  -7  -1   5  253.31   15.50
   6   6   3   16.15   11.90
  -7   1   5  321.31   15.57
   7   1  -5  290.79   17.24
  -6  -6  -3   17.13    7.78
   1  -8   4   65.39   15.49
  -5  -8  -1    6.92    3.38
   5   8   1   18.34   13.71
  -5  -8  -1    8.30   10.31
  -1  -8  -4   68.72    9.14
   1   8   4   64.61    8.57
  -7   4   4   56.15   14.00
  -7  -4   4   51.89   11.02
   7   4  -4   74.04   13.65
  -9   1   2  413.38   26.25
  -9   1   2  414.58   21.15
   9  -1  -2  435.22   23.96
  -9  -1   2  352.30   20.58
   9   1  -2  429.81   25.18
  -9  -1   2  418.33   26.07
   5  -7   3  449.47   23.50
   5  -7   3  478.25   30.52
   5  -7   3  519.95   23.91
   5  -6   4  343.39   19.56
   5  -6   4  358.06   22.50
   5  -6   4  400.46   24.56
  -3   1   7  217.74   12.67
  -3  -1   7  246.33   14.65
  -5  -7  -3  512.55   27.27
  -3   1   7  216.00   14.01
   5   7   3  494.92   26.25
   3   1  -7  272.64   16.41
  -5  -6  -4  345.09   23.60
   5   6   4  354.64   22.33
   2  -5   6  281.68   19.47
   2  -5   6  337.71   20.00
   2  -5   6  339.65   21.71
   2   5   6  317.12   17.93
  -2  -5  -6  305.41   16.25
   7  -3   4   12.79    8.11
  -7   6   2  308.58   24.08
   7  -3   4   41.37   12.67
   7  -6  -2  254.68   11.32
   7   3   4   47.37   13.29
  -7  -3  -4   29.97   12.79
  -4   6   5    1.15    9.68
  -7  -6   2  281.97   23.46
   8  -1  -4  489.16   20.64
   7   6  -2  288.39   20.54
  -8   1   4  466.11   27.17
  -8   1   4  468.68   17.54
   8   1  -4  515.79   25.98
  -8  -1   4  462.35   22.40
   1  -7   5  140.06   16.37
  -4  -6   5    7.60   14.16
   1  -7   5   86.91   14.93
  -1   7  -5   96.79   13.44
   4   6  -5    2.12   12.04
  -1  -7  -5   90.28    9.74
   1   7   5   77.28    8.02
   8  -5   0  118.89   13.47
   8  -5   0  104.47   11.56
  -8   5   0   82.50   14.29
   5   0   6  743.81   35.58
   5   0   6  813.20   35.74
   5   0   6  788.21   23.97
  -8  -5   0  166.30   27.43
   8   5   0  107.92   17.87
   8  -4   2   49.82   10.99
  -8   4  -2   21.05   11.45
   8  -4   2   36.51    9.85
   8  -4   2   21.03    9.40
  -6   4   5  735.89   36.72
  -8  -4  -2   26.39    9.66
   8   4   2   47.60   13.22
   6   4  -5  782.24   28.61
  -6  -4   5  688.80   29.91
   0  -3   7    6.80    7.22
   0   3   7   19.93    5.82
   0  -3   7   17.05   12.92
   0   3   7   15.31    4.44
  -2   8   4   10.80    9.43
  -2  -8   4   18.85    8.18
   2   8  -4   22.62   13.46
  -1  -3   7   19.97    8.34
  -1   3   7   32.95    6.58
  -1   3   7   23.26    4.56
  -1  -3   7   20.51    8.23
  -8   5   1  230.15   20.01
   8  -5  -1  263.90   13.22
  -9   2  -1  252.56   21.62
   9  -2   1  282.78   20.89
  -9   2  -1  236.84   19.25
  -5   3   6  236.15   22.61
  -9  -2  -1  253.05   20.80
   9   2   1  256.09   20.93
  -9  -2  -1  245.25   15.95
  -4   8   3   36.66   14.27
  -5  -3   6  208.69   16.29
  -8  -5   1  293.78   22.60
   4   8  -3    8.87    8.19
  -4  -8   3    9.85    7.49
   3   5  -6   65.78   13.04
  -3  -5   6   48.08   11.07
  -3   5   6   59.19   11.29
   6  -5   4  384.42   22.76
   6  -5   4  373.59   25.01
   6  -5   4  375.60   24.04
   5  -1   6   13.74    8.25
   5  -1   6    5.69    8.91
   5  -1   6   17.20    9.37
  -6  -5  -4  333.54   22.58
   6   5   4  422.07   24.97
   5   1   6   11.28    3.59
   5   1   6   15.42    8.40
   5   1   6   35.90   15.82
  -2   7   5  125.38   11.70
  -2  -7   5  176.15   17.39
   2   7  -5  171.61   18.83
   6  -3   5    7.25   11.60
   6  -3   5   23.05   14.43
   6  -3   5   13.80    8.47
  -6  -3  -5   27.91   13.74
   6   3   5   -4.23   14.75
   2  -2   7   74.70   13.22
   2  -2   7   46.88    9.70
   2   2   7   72.12   12.59
   2   2   7   60.79   12.16
  -7   2   5  134.58   18.25
   7   2  -5  204.20   16.97
  -7  -2   5  190.77   14.74
   4  -7   4   33.58   12.56
   0  -9  -3    4.27   11.27
   0  -9   3    3.30   16.68
   4  -7   4   50.88   10.93
   0  -9   3   10.01   12.51
   0   9  -3    9.86    7.56
   0   9   3    9.08    4.15
  -5   8   2  143.21   18.07
   5  -8  -2  137.35    8.39
   4   7   4   27.51    8.76
  -4  -7  -4   37.10   12.16
   3  -9  -2   10.94   17.20
   6  -7   2    9.60    8.10
   3  -9  -2    9.48    3.75
   6  -7   2    9.20   15.28
   3  -9  -2   12.87    4.18
  -3   9   2    8.41   11.35
   6  -7   2    9.92    5.57
  -5  -8   2  152.46   17.23
   5   8  -2  161.34   16.39
  -3  -9   2   16.35    7.84
   3   9  -2   52.36   11.57
  -3  -9   2   14.50   15.19
  -9   2   2  131.83   16.88
  -9   2   2  109.10   10.81
   9  -2  -2  129.32   14.76
  -6  -7  -2   12.75    9.66
   6   7   2    4.57   16.00
  -9  -2   2   97.58   13.94
  -9  -2   2   81.70   13.82
   9   2  -2  102.19   14.12
   7  -5   3   66.97   11.79
   7  -5   3   53.51   14.15
   7  -5   3   76.86   14.81
   3   2  -7  156.32   14.45
  -3  -2   7  159.07   13.03
   7   5   3   62.82   14.07
  -7  -5  -3   72.46   15.64
   1  -3   7   13.29   12.77
   1   3   7   -0.53    8.13
   1   3   7    9.54    8.69
   1  -3   7    1.17   12.46
   1  -9  -3   56.89    8.14
  -1   9   3   69.68    6.72
  -1  -9   3   90.37   16.41
   1   9  -3  124.10   18.64
  -9   3   0  538.14   25.90
  -1  -9   3   53.02   10.72
  -9   3   0  537.58   28.93
  -9  -3   0  552.52   25.13
  -9  -3   0  554.27   33.82
   9   3   0  535.72   29.73
   2  -8   4   53.04   15.49
   2  -8   4   93.25   16.44
  -2   8  -4   53.15   11.62
  -8   2   4   90.47   14.79
  -2  -8  -4  106.52   15.78
  -8   2   4   76.07    8.41
   2   8   4   85.78   10.45
   8   2  -4   87.32   15.94
  -8  -2   4   70.94   11.23
   8  -5   1  229.76   21.21
  -8   5  -1  224.44   20.28
  -2   3   7   28.98    5.20
  -2  -3   7   10.63    6.29
  -2   3   7   28.67    4.00
  -6   0   6  306.87   15.19
   2   3  -7   34.63   11.05
   8   5   1  246.67   22.92
  -8  -5  -1  211.64   20.35
  -8  -5  -1  222.68   12.56
  -9   3   1    7.34   14.10
  -9   3   1    5.47    9.63
  -9   0  -2  210.24   17.51
   9   3  -1   13.76    9.68
   9   0   2  189.60   18.41
  -9   0  -2  195.02   18.72
  -9  -3   1   15.21    9.28
  -9  -3   1    5.43   13.26
   8  -3   3   34.88   11.26
   8  -3   3   35.58   10.33
   8  -3   3   29.39   11.25
   8   3   3   46.73   11.27
  -8  -3  -3   25.49    9.51
   1  -9   3    1.17   12.83
   1  -9   3   21.33   16.77
  -1   9  -3   -1.67   13.34
   1   9   3    3.13    8.02
  -1  -9  -3    8.16   11.89
   4  -9   0   93.65   10.84
   8  -4  -3   30.28    5.83
  -8   4   3   54.53   13.91
   7  -6   2  583.03   21.77
   7  -6   2  635.99   33.85
   7  -6   2  640.26   28.18
  -4  -9   0  109.60   14.17
   4   9   0   91.17   15.33
   8   4  -3   62.39   16.06
  -8  -4   3   57.60   14.04
   3  -9   2  413.86   23.47
   3  -9   2  523.44   28.78
  -7  -6  -2  579.23   30.74
   7   6   2  569.36   32.77
   3   9   2  467.93   25.24
  -3  -9  -2  430.58   28.31
   2  -7   5  475.77   26.36
   2  -7   5  504.15   24.97
   2  -7   5  500.58   25.57
   6  -1  -6    3.40    3.37
   2   7   5  491.33   22.08
  -2  -7  -5  512.47   21.73
  -6  -1   6    7.49    7.19
  -6   1   6   11.11    7.20
   5  -2   6   10.75   16.19
   4  -8   3  340.93   23.69
   5  -2   6   35.94   10.40
   4  -8   3  342.61   21.51
  -5  -2  -6   14.71    8.65
   5   2   6   44.66   17.86
   4   8   3  295.14   20.44
  -9   1  -2  250.29   19.83
   9  -1   2  246.66   20.81
  -9  -1  -2  242.88   18.66
   3   0   7   11.73    6.53
  -9  -1  -2  243.72   17.91
   3   0   7    1.50    8.48
   9   1   2  220.91   21.27
   3   0   7    5.63   11.78
   0   6  -6  217.87   19.84
   0  -6   6  209.36   19.16
   0   6   6  190.09    7.46
   0   6   6  201.41   10.94
   0   6   6  200.16    9.51
   4  -9  -1   15.66    5.91
   4  -9  -1    8.46    4.28
  -4   9   1   17.75   13.85
   4  -9  -1   13.29   12.80
   5  -8   2   20.40   12.57
   5  -8   2   29.53   10.76
   5  -8   2    8.93   10.85
   1   6  -6  133.04   16.65
  -1   6   6   79.28   10.04
   4   9  -1   27.70   14.13
  -1  -6   6  118.64   16.05
  -4  -9   1   23.44   14.50
   8  -5  -2  395.71   23.08
  -8   5   2  363.91   24.53
   8  -5  -2  367.02   16.45
   5   8   2   11.03    8.02
   5  -5   5  134.21   16.12
  -5  -8  -2    9.24    7.71
   5  -5   5  140.74   15.61
   5  -5   5  155.11   17.55
  -8  -5   2  357.98   24.58
   8   5  -2  344.09   24.56
   5   5   5  167.19   16.94
  -5  -5  -5  149.90   16.63
   0 -10   0  149.86   16.26
   0 -10   0  154.28   15.55
   0  10   0  147.30   14.04
  -4   0   7    3.64    7.06
  -4   0   7    2.61    4.83
   3  -1   7  632.65   29.78
   3   1   7  595.03   29.18
   3   1   7  585.94   17.34
   3   1   7  558.36   30.51
   3  -1   7  472.07   27.12
   3  -1   7  584.28   24.36
  -6   6   4  316.00   23.81
  -6  -6   4  381.66   21.31
   4  -4   6  183.02   20.72
   4  -4   6  165.72   16.75
   4  -4   6  108.44   16.20
   4  -6   5   68.55   15.96
   4  -6   5   12.25    8.96
   4  -6   5   16.74    7.47
   2  -9  -3   41.23    7.92
  -2   9   3    6.90    5.21
   4   4   6  111.33   15.14
  -4  -4  -6  129.72   16.11
  -3   8   4  460.99   23.84
  -3  -8   4  424.16   25.56
  -2  -9   3   15.48   17.32
  -2  -9   3   15.88   14.28
  -4  -6  -5   10.90   10.86
   2   9  -3   13.18   10.80
   3   8  -4  420.75   24.59
   4   6   5   17.86    7.38
  -9   3  -1   -9.46   10.46
  -9   3  -1   18.88    9.88
   9  -3   1    6.58   16.65
   9   3   1    7.64   12.21
  -9  -3  -1   13.17   10.83
  -9  -3  -1    8.30    4.69
  -9   0   3   17.37   14.79
  -9   0   3   12.06   11.24
   9   0  -3   14.31   14.43
   4  -9   1   63.80   13.22
   4  -9   1   77.80   17.77
   4  -9   1   63.30   12.39
   3  -5   6  184.98   18.97
   3  -5   6  187.82   20.34
   3  -5   6  195.26   19.97
  -3   7   5  208.05   15.17
  -3  -5  -6  199.22   15.51
  -4  -9  -1   64.11   11.82
   3   5   6  171.80   15.06
  -4  -9  -1   41.28    7.07
   4   9   1   69.42   13.29
  -3  -7   5  231.32   19.72
   3   7  -5  236.43   19.81
  -4   1   7  471.17   14.38
  -4  -1   7  537.31   23.34
   1 -10   0   -0.93   13.97
   1 -10   0   15.32   14.61
  -1 -10   0   10.00   11.07
   1  10   0    2.92    4.60
  -1  10   0    2.25    6.88
   1  -6   6  497.82   30.10
   1   6   6  431.81   15.41
   1   6   6  504.95   11.99
   1   6   6  432.79   17.47
   7  -4   4   59.85   13.79
   7  -4   4   26.00    9.14
   7  -4   4   47.89   11.30
  -9   1   3  192.89   14.29
  -9   1   3  194.54   19.91
  -6   7   3  102.94   14.46
   2  -3   7    8.50   12.65
   0  10  -1  568.33   26.65
  -5   7   4   33.95   10.42
   2  -3   7    2.50   13.82
   0 -10   1  651.71   29.72
   9   1  -3  167.78   18.36
   0  10   1  584.89   26.30
  -9  -1   3  176.38   16.03
   0 -10  -1  574.86   26.81
   0 -10  -1  568.40   23.78
   0 -10   1  690.26   31.82
  -9  -1   3  192.71   19.09
  -7  -4  -4   33.78   10.22
   2   3   7    2.42    4.93
   7   4   4   57.67   14.12
   2   3   7   14.64   10.31
   5   7  -4   32.97   10.38
  -6  -7   3   80.72   12.16
  -5  -7   4   35.94   10.50
  -7   3   5   58.13   13.88
   6   7  -3  113.56   19.50
  -6   2   6  275.93   13.87
  -6   2   6  280.40   12.46
   7   3  -5   94.08   14.15
  -7  -3   5   78.25   11.16
  -6  -2   6  252.55   13.15
   6   2  -6  297.59   18.95
   2  -9   3   62.30   14.62
  -2   9  -3   18.78    8.66
   2  -9   3   48.61   10.49
   2   9   3   22.75    6.80
  -9   3   2   83.67   10.41
  -9   2  -2   16.51   16.24
  -9   2  -2   19.68   15.22
  -9   3   2   68.34   14.03
   9  -2   2    1.20   14.91
  -2   6   6  293.24   19.14
  -9  -2  -2    8.58    4.96
   9   2   2    8.85    7.52
  -2  -6   6  246.52   19.78
   9   3  -2   94.43   18.55
  -9  -3   2   60.53   11.83
  -9  -2  -2   14.27   10.60
   3   3  -7   52.12   12.54
  -3  -3   7   86.12   11.99
   0  -4   7  415.94   20.36
   0  -4   7  473.08   31.92
   0   4   7  406.88   16.57
   0   4   7  349.83   17.88
   0   4   7  406.31   16.54
  -7   6   3   15.61    9.10
   7  -7   0   68.54   14.74
   7  -7   0  114.68   11.55
   1   4  -7  290.19   22.96
  -7   7   0  102.74   17.37
   7  -7   0   96.40   11.02
  -1  -4   7  289.03   22.50
  -1   4   7  294.55   20.82
  -1   4   7  266.01   10.75
   7   0   5   19.69   13.39
   7   0   5   13.35   10.01
  -1   4   7  232.43   11.63
  -7   0  -5    2.81   10.31
  -7  -6   3   19.88   14.29
   7   6  -3   19.64    9.71
  -4   5   6  351.76   25.84
  -5   4   6   42.02   11.27
   1 -10  -1  123.41   12.62
  -8   0  -4  229.33   21.52
   7   7   0   93.50   17.93
  -7  -7   0   80.62   15.84
  -4  -5   6  259.00   19.40
  -1  10   1  108.56   11.08
   4   5  -6  293.74   20.43
  -5  -4   6   58.68   12.79
   8   0   4  251.44   20.81
   5   4  -6   43.08    9.37
   1 -10  -1  109.01   15.18
   1  10  -1  113.14   14.66
  -1 -10   1  111.07   14.79
  -8   3   4  336.41   26.48
   8   3  -4  306.09   24.20
  -8  -3   4  304.49   20.73
  -7   5   4  195.41   22.54
   1 -10   1  122.65   13.87
  -1  10  -1  120.81   13.98
   7   5  -4  195.19   17.02
  -7  -5   4  211.57   17.57
  -1 -10  -1  112.93   15.09
   3   2   7    5.47   12.48
   3  -2   7    9.30   13.28
   3   2   7   -1.44   10.34
   3  -2   7   -3.32   13.74
   7  -7  -1   52.81    7.09
   7  -7  -1   42.94    8.21
  -6   8   0  321.03   24.62
  -7   7   1   40.25   12.71
   6  -8   0  304.44   15.61
  -6  -8   0  282.17   21.47
   7   7  -1   36.17   11.27
   6   8   0  301.43   23.97
  -7  -7   1   37.62   11.82
   7  -1   5  169.84   12.90
   7  -1   5  160.52   20.00
  -7  -1  -5  186.62   19.82
   6  -4   5   46.91   15.58
   6  -4   5   21.42    8.53
   3  -8   4  139.76   17.19
  -8   1  -4  176.40   20.36
   3  -8   4  122.51   15.91
  -6  -4  -5   28.61   15.81
  -8  -1  -4  159.51   17.58
  -3  -8  -4   74.13   13.62
   3   8   4  101.12   11.98
  -5   6   5   18.01   11.80
   5  -3   6  208.11   21.51
   5  -3   6  205.64   16.63
   5  -3   6  267.15   23.33
   5   6  -5   11.36   14.38
  -4   2   7   16.34    3.23
  -5  -6   5    9.25    8.21
  -4   2   7   14.65    6.29
   5   3   6  195.43   18.97
  -5  -3  -6  191.19   18.57
  -4  -2   7    1.09    7.95
   6  -8  -1  248.19   24.90
  -8   5  -2  166.84   19.09
   8  -5   2  160.11   20.81
  -6   8   1  292.66   24.19
   8  -5   2  160.01   18.01
   6  -8  -1  292.78   14.96
   8  -5   2  168.44   15.41
  -6   5   5   46.61   15.17
   2 -10   0   35.98   11.05
   2 -10   0   23.36    9.41
  -6  -5   5   37.69   10.86
  -2  10   0   58.11   11.71
   6   5  -5   50.01   11.87
  -8  -5  -2  194.90   21.52
  -6  -8   1  231.76   19.19
   8   5   2  163.01   17.51
   4  -9  -2  539.01   18.53
  -4   9   2  553.31   29.15
   2  10   0   38.40    8.31
  -2 -10   0   34.40   11.58
  -2 -10   0   41.60    8.63
   1   4   7  243.69   14.19
   1  -4   7  222.84   18.94
   1  -4   7  254.55   21.82
   1   4   7  244.83   14.95
   1   4   7  245.87   12.44
  -4  -9   2  573.96   33.54
   9  -4   0    4.34    6.48
  -9   4   0   35.69   14.86
   9  -4   0   15.10   13.30
  -9  -4   0   19.10   12.77
  -9  -4   0   19.92   16.10
  -9   2   3  456.55   26.75
   9  -2  -3  418.66   23.21
  -9   2   3  466.17   21.55
   9   2  -3  475.12   27.95
  -9  -2   3  457.12   25.90
   2   4  -7  211.07   18.21
  -2   4   7  180.76   16.09
  -2  -4   7  153.72   16.02
   3  -7   5  465.58   24.44
   9  -4  -1  587.13   26.95
  -9   4   1  535.93   25.92
   3   7   5  426.21   21.67
  -3  -7  -5  384.04   18.41
   8  -4   3  604.12   27.75
  -9  -4   1  507.18   29.26
  -9  -4   1  607.80   24.49
   8  -4   3  638.39   30.60
   9   4  -1  516.87   31.73
  -5  -8   3   57.34   13.60
  -7   7  -1   16.68    9.35
   7  -7   1   23.81   11.67
   7  -7   1    5.73    9.13
  -8  -4  -3  555.01   34.70
  -7  -7  -1   20.95    9.77
  -3   9   3    6.53    6.02
  -3  -9   3   17.12   13.88
   2  -6   6  211.18   19.87
  -2  -6  -6  209.24   13.30
   2   6   6  233.77   13.70
   2 -10  -1  131.99   17.41
   2 -10  -1  143.77   14.43
   6  -8   1  121.76   14.27
   2  10  -1  170.68   16.29
  -2 -10   1  165.48   17.18
   8  -6   0   49.81   10.67
  -8   6   0   60.06   15.61
   8  -6   0   74.66   12.49
  -6  -8  -1   97.41   15.61
   6   8   1  169.24   24.45
  -8  -6   0   62.00   15.15
   2 -10   1   17.94   15.86
   2 -10   1   11.82   13.29
  -2 -10  -1   15.81   12.19
   7  -2   5  156.03   14.95
   7  -2   5  152.22   17.98
  -7  -2  -5  153.51   17.29
   8  -6  -1   12.28    5.00
   7   2   5  161.11   20.51
  -8   6   1   61.25   17.42
   6  -7   3  442.25   25.09
   8  -2   4  235.45   23.09
   8  -2   4  214.28   16.16
   6  -7   3  372.99   21.74
   6  -7   3  446.32   25.53
   4   9   2  130.80   15.30
  -8  -2  -4  199.54   18.70
  -8  -6   1  -10.85   16.37
   6   7   3  382.21   25.38
  -6  -7  -3  360.62   24.31
  -3   6   6  574.82   27.50
   3   6  -6  620.69   32.04
   6  -6   4   41.56   12.12
   6  -6   4   95.48   15.77
  -6   3   6   62.51   18.12
  -3  -6   6  675.97   38.83
  -6  -3   6   85.12   11.79
  -6  -6  -4   75.34   16.80
   6   6   4   39.03   13.07
   0 -10   2    2.14   14.26
   0  10  -2   13.26   15.78
   0  10   2    4.92    6.64
   0 -10  -2    5.19   16.91
   0 -10  -2    3.09   13.36
  -9  -3  -2  300.90   15.59
  -9  -3  -2  263.09   22.64
   5  -7   4    3.67   10.40
   5  -7   4   21.35   15.89
   5  -7   4   -6.73   10.63
  -5  -7  -4    9.31   11.11
   5   7   4   22.22   14.75
  -4   8   4   22.14    7.72
  -8   5   3  632.61   35.85
  -4  -8   4   14.12   13.76
   9  -4   1   21.82   11.92
  -9   4  -1   42.05   20.82
   8   5  -3  521.27   31.05
  -7   7   2   25.39   18.02
  -8  -5   3  584.27   29.96
   7  -7  -2   10.26    2.65
  -9  -4  -1    8.72    5.29
  -9  -4  -1   12.54   12.32
  -7  -7   2   20.38   21.70
   4   0   7    5.28   10.74
   4   0   7  -10.02   11.48
   4   0   7    4.35   14.55
  -4  -7   5  358.15   24.30
  -1 -10   2   85.11   15.16
   1 -10  -2   58.12    9.66
   1 -10  -2   59.76   13.67
  -1  10   2   57.00    7.78
   6   0   6   31.09    7.07
   6   0   6   18.58    9.84
   6   0   6   17.78    9.02
   3  -9   3   10.51    7.99
   3  -9   3   28.59   14.56
   3   9   3   18.38    7.29
   0  -8   5  117.23   16.96
   0   8   5  131.28    6.95
   0   8   5  102.13   10.35
   3  -3   7   34.25   14.64
   3  -3   7   15.48   10.34
   3  -3   7   21.97   13.39
   3   3   7   10.31    5.66
   3   3   7    5.62   11.55
   3   3   7    4.62    1.95
  -9   0  -3   26.13   16.20
   3   3   7   10.95   10.30
   5  -9   0  834.99   32.18
   7  -6   3   25.16    9.68
   7  -6   3   31.55   12.19
   7  -6   3   25.03    9.68
   1 -10   2   87.74   13.84
   1 -10   2   98.77   19.36
  -1 -10  -2   85.05   14.62
   1  10   2   71.15    9.39
   5   9   0  818.04   34.61
  -5  -9   0  915.94   38.89
   7   6   3   33.43   16.61
  -7  -6  -3   17.55    9.88
  -1  -8   5    4.15   15.69
  -8   0   5   16.82   11.39
  -6   8   2   47.45   17.00
   2  -4   7  393.65   24.76
   2  -4   7  454.59   22.44
   2   4   7  450.28   18.13
   2   4   7  409.24   23.11
  -7   4   5   38.03   13.61
   2   4   7  456.59   21.94
   4   1   7  109.74   10.26
  -8   6  -1   28.60   10.57
   4   1   7  108.09   16.00
   8  -6   1   61.82   12.38
   4  -1   7  121.19   17.47
   4  -1   7   94.57   12.72
  -6  -8   2   44.24   11.75
  -7  -4   5   60.62   11.51
   6  -1   6  370.08   26.86
   7   4  -5   77.82   13.99
   6   1   6  318.40   14.23
  -5   0   7   11.96    8.66
   6   1   6  331.24   25.20
   6   1   6  302.82   24.99
  -8  -6  -1   35.67    5.62
  -8  -6  -1   32.87   10.63
  -4  -3   7   12.38    5.95
  -9   4   2   81.30   15.50
   0  -9   4   58.78   14.41
  -9   1  -3  407.94   28.34
   5  -8   3   27.76   10.04
  -9  -4   2   93.20   14.09
   0  -9  -4   60.08    8.19
   9   4  -2   71.88   17.26
   0   9   4   53.96    6.59
  -9  -1  -3  437.64   26.83
   4  -5   6   38.27    9.79
   4  -5   6   37.21   12.96
  -5   9   1    9.22    9.13
  -3   4   7  408.42   26.93
   5  -9  -1   32.96    7.20
  -3  -4   7  450.28   22.47
  -5  -8  -3   41.01   13.10
   5   8   3   67.54   14.85
 -10   0   0  702.61   30.86
  -4  -5  -6   36.53   11.94
  -5  -9   1   12.13    8.27
  -5  -9   1   11.95    6.85
   8   1  -5  399.21   22.23
  -8  -1   5  414.62   20.88
  -8   1   5  359.42   28.63
  -8   1   5  365.24   18.13
  -9   3   3   -1.26   11.77
  -9   3   3    6.84    9.51
  -8   4   4   28.89   17.44
  -1  -9   4  870.43   45.15
  10   0  -1    0.14   13.69
 -10   0   1    3.47   12.79
 -10   0   1   -4.84   14.72
   3 -10   0   93.74   11.78
   9   3  -3   10.10   11.71
   3 -10   0   95.81   17.57
  -9  -3   3    0.89   17.17
   8   4  -4   19.64   11.96
   1  -8   5  324.56   26.09
  -8  -4   4    9.52   17.71
  -3 -10   0  129.15   16.00
  -5  -1   7   12.47   10.62
   1   8   5  318.87   14.49
  -1  -8  -5  280.17   13.39
  -5   1   7   13.06    8.64
  -5   1   7    9.04    8.04
  10   1   0   49.25   13.80
 -10   1   0   63.16   13.04
 -10  -1   0   92.64   15.71
   7  -5   4   24.73   17.36
   5  -9   1   15.23    6.95
 -10   1   1    3.20   14.29
 -10   1   1   38.25   12.68
   8  -6  -2    5.31    6.16
  10  -1  -1    6.60   15.47
 -10  -1   1   17.22   15.29
 -10  -1   1    8.74   17.52
   7   5   4   -2.87   13.34
  -7  -5  -4   27.60   16.21
  10   1  -1    1.30   10.72
   1  -9   4    3.87   14.64
  -2  10   2   94.71    8.92
   2 -10  -2   87.34    9.67
   5  -6   5   16.07   10.26
  -2 -10   2  110.91   18.25
   5   9   1    2.52    9.65
  -1  -9  -4   31.20   11.94
  -5  -9  -1   -1.31   14.13
  -2 -10   2  105.07   15.48
   1   9   4    3.65    7.30
  -8  -6   2   18.39   18.61
  -5  -6  -5   10.89    9.95
   5  -4   6   32.17   13.64
  -5  -4  -6   33.98   14.95
   5   4   6   29.42   10.60
  -2  -8   5  248.12   20.79
  -2   8   5  284.36   19.39
   3 -10  -1  274.81   23.20
  -7   0   6  201.02   14.23
  -3 -10   1  275.81   19.49
  -3 -10   1  260.36   21.30
   0  -5   7  244.19   23.31
   0   5   7  252.14   11.39
   0   5   7  241.83   10.97
  -1  -5   7  163.74   19.00
   7  -3   5   13.92   10.38
  -1   5   7  127.96   13.22
   8  -3   4  104.06   16.87
  -5   5   6   43.93   15.08
  -5  -5   6   27.40   10.94
  -8  -3  -4  167.39   19.28
   4  -2   7  580.19   27.80
   4  -2   7  566.56   31.77
  -9   0   4  384.19   22.58
   6  -2   6   17.06   17.07
   4   2   7  473.25   23.68
   6  -2   6    9.97    6.12
   3   6   6   75.25   13.10
  -3  -6  -6   66.05   11.52
  -6  -2  -6   11.45   11.53
  -2  10  -2   13.88    8.28
   2 -10   2   16.44    8.02
   3 -10   1  419.34   23.11
  -2 -10  -2   30.76   12.11
  -2 -10  -2   40.64    9.81
  -4  -8  -4  204.81   23.34
   2  10   2   18.62   11.09
   6  -8   2   69.24   12.76
  -3 -10  -1  414.79   20.64
  -6  -8  -2   67.45   16.62
  -9   2  -3   14.63    9.98
  -7   1   6  127.77   10.11
  -7  -1   6  144.39   12.89
  -2   9   4  102.26   11.98
   0   7   6    9.24   10.25
 -10   0  -1   22.93   14.60
 -10   0  -1   11.89    7.39
   8   2  -5  127.25   17.69
  -8  -2   5   63.72   11.68
   6  -5   5  448.10   26.20
  -4   9   3   76.07   15.13
   6   5   5  436.05   30.11
  -6  -5  -5  405.71   25.15
  -1   7   6  142.42   12.32
   9   1  -4   30.79   17.97
  -9   1   4   23.88   12.39
   9  -1  -4   28.39   10.20
  -9  -1   4   42.16   13.79
   0   0   8   81.24   11.75
   0   0   8   69.64   11.13
  -1   0   8  241.37   15.92
  -5  -2   7  247.49   16.44
  -6   7   4   31.08   14.93
   4  -7   5   53.93   13.23
  -6  -7   4   15.77   15.77
 -10   2   0   97.30   14.76
 -10   2   0   62.37   13.14
   4   7   5   21.13   10.23
 -10  -2   0   71.09   13.80
  -4  -7  -5   14.09    8.78
 -10  -2   0   45.33   12.59
   1  -5   7    4.92   12.88
   1   5   7    5.34    6.64
   1   5   7    6.82    3.55
   1   5   7   13.44   10.44
 -10   1  -1   81.33   16.27
   9  -5   0  264.16   18.31
  -9   5   0  277.67   23.49
  10  -1   1   84.19   15.56
 -10  -1  -1   73.77   13.82
  -4   6   6    6.81   10.94
 -10   0   2  333.24   22.44
 -10   0   2  330.62   23.27
  -4  -6   6   26.24   17.19
 -10   2   1  424.37   19.69
  10  -2  -1  442.73   23.73
 -10   2   1  436.33   30.17
 -10  -2   1  461.55   30.72
  -2   5   7   47.21   12.12
  -2  -5   7   30.64    9.76
  -6   4   6   87.27   17.47
   0   1   8    7.06    7.67
   0  -1   8    6.42   11.42
  -1  -1   8  142.31   14.12
  -1   1   8  191.36   16.89
  -7   6   4  203.92   25.01
   0   1   8    3.44   10.08
  -1  -1   8  166.30   14.14
  -1   1   8  178.82   13.55
  -5   9   2  239.86   21.42
  -6  -4   6   46.22    9.63
  -7  -6   4  226.07   20.63
  -9   5   1  196.19   19.96
  -5  -9   2  234.05   17.94
   9  -4   2   -1.58   13.38
  -9   4  -2   15.13   14.59
   8  -5   3  333.76   21.09
   8  -5   3  344.55   22.49
  -9  -5   1  220.52   23.20
  10  -1  -2  127.62   18.87
 -10   1   2  131.72   14.13
   2  -9   4  722.57   30.29
 -10  -1   2  111.62   15.17
 -10  -1   2   94.92   14.72
   2   9   4  668.05   25.02
  -2   0   8  264.10   16.90
  -2   0   8  217.86   13.89
   1   0   8  616.28   30.97
   3  -4   7  118.09   15.46
   3  -4   7  113.79   14.09
   8  -6   2  133.72   16.10
  -2   7   6    5.65   11.62
  -2  -7   6   10.35   15.73
   3   4   7   80.99   10.95
  -7   2   6   13.57   21.58
   3   4   7  109.46   14.77
  -6   6   5    9.15   19.23
  -7  -2   6    6.17    9.38
  -6  -6   5   21.40   15.24
  -8  -6  -2  153.84   18.59
  -3   8   5  280.51   19.94
  -9   2   4   97.26   10.90
  -9  -2   4   87.53   13.35
   0 -10   3  354.31   26.06
   0 -10  -3  225.80   15.40
   4  -9   3    0.85   14.08
  -4   4   7   25.07   11.84
  -2  -1   8   41.09    8.98
  -4  -4   7   17.49   13.13
  -2  -1   8   25.84    7.72
  -2   1   8   49.33    9.80
   1  -1   8  135.28   14.52
   1  -1   8  142.64   14.82
  -3 -10   2    3.72   12.84
   4   9   3   -7.23   12.06
   1   1   8  164.44   15.89
   1   1   8  150.25   13.27
  -3 -10   2   29.10   15.50
 -10   2  -1  230.39   19.89
  10  -2   1  236.96   21.86
  -9   5  -1  327.23   27.24
 -10  -2  -1  194.78   20.67
  -6   8   3  159.47   22.66
   5  -9   2  164.38   16.80
  -5   8   4    9.71    7.75
  -9  -4   3   62.18   12.94
   4  -3   7   15.81    9.05
   4   3   7    6.02    7.48
   4   3   7   27.67   11.24
   6  -3   6  489.11   26.88
  -5  -9  -2  139.73   18.00
  -1  -2   8   15.77    6.98
   0  -2   8   12.27    6.56
   0  -2   8   17.18    7.42
  -1   2   8   17.64    6.28
   0   2   8    8.89    9.33
  -1  -2   8    0.05   12.76
   0   2   8   14.45    5.52
  -5   7   5  313.60   24.93
  -6  -3  -6  430.08   27.83
  -5  -7   5  322.46   22.51
   9  -3   3    6.54   14.99
  -3   9   4   31.20   10.78
   1  10   3  459.38   23.50
   7  -8   0  162.59   13.96
  -4 -10   0    5.19   13.05
  -8  -3   5   15.86    7.96
   8   3  -5   25.05    9.11
 -10   2   2   76.32    9.76
  10  -2  -2  102.32   15.04
 -10   2   2  108.95   16.72
 -10  -2   2   82.50   13.12
 -10  -2   2  103.12   16.24
  10   2  -2  124.68   18.02
  -3 -10  -2    6.51   15.08
   2   5   7   93.23   10.53
  -7  -5   5  379.93   25.64
  -5  -3   7   35.07    8.66
  -5   3   7   35.33   14.53
   9  -5  -2   23.22    7.09
  -9  -5   2   20.30   10.46
   7  -8  -1  202.27   11.10
  -3   5   7  240.41   21.90
 -10   3   0    2.53   15.54
  -3  -5   7  265.01   20.81
 -10  -3   0   11.02   12.20
   7  -4   5  336.29   20.31
   2   7   6  210.66   15.49
   8  -4   4   75.84   14.05
   4 -10  -1  302.97   14.14
  10  -3  -1  -13.88   14.01
 -10   3   1    7.04    8.49
 -10  -3   1   30.18   17.82
  -8  -5   4  138.28   18.89
   8  -7   0    5.69   10.05
  -2  -2   8  232.24   16.30
   1  -2   8   43.01    9.44
   1  -2   8   60.52   10.71
   1   2   8   65.88    9.68
   1   2   8   64.22   11.48
  -3   0   8  408.02   18.25
  -3   0   8  364.85   15.48
   2   0   8  192.84   14.77
   5  -1   7   11.25    5.59
   5   1   7   29.80   16.68
   5  -1   7    8.45   18.59
  -3   7   6   -1.64   10.89
   3   8   5   33.26    9.41
   7  -8   1  266.82   19.83
 -10   1  -2   15.01    8.72
   7  -8   1  259.69   18.08
  -7  -3   6  338.36   21.63
 -10  -1  -2   21.22   12.61
   6  -9   0   74.92   11.66
   7   3  -6  377.30   21.41
  -4  -6  -6  389.36   23.88
  -3  -1   8   11.86    7.16
   2  -1   8  165.99   15.72
   2  -1   8  209.13   20.30
   2   1   8  185.12   17.45
   2   1   8  188.23   16.43
  -9  -3   4   70.53   14.03
  -6  -1   7   40.46    9.12
   0  11   0   -8.43   14.72
   0 -11   0    7.08   16.92
   2  10   3    0.47   10.96
 -10   0   3    5.70    8.98
  10   0  -3   28.22   16.59
   7  -7   3    7.65   11.30
 -10  -3  -1    2.64   10.18
   6  -8   3   18.12   11.46
  -7  -6  -4  357.89   24.64
  -6  -8  -3    3.98   13.28
 -10   1   3   79.37   12.00
 -10  -1   3   96.25   17.46
 -10  -1   3   59.84   12.93
   5  -2   7  120.26   12.92
  10  -3  -2   13.78   11.86
 -10   3   2    5.07   12.70
  -5  -6   6   85.88   16.22
   0 -11   1   98.26   16.49
  -4   8   5   11.82    7.00
  -6   5   6   13.53   10.20
  -6  -5   6   16.75   14.88
 -10   2  -2  216.41   21.45
 -10   2  -2  179.70   20.41
  -3  -2   8    7.42   11.27
   2  -2   8  173.51   17.88
   2   2   8  152.60   13.69
   8  -2   5  417.20   24.19
  -1 -11   1  128.51   17.89
   6   6   5   14.48   14.44
  -1  11   1   64.46   10.61
  -6  -6  -5   49.15   16.46
   4   4   7   23.94    9.53
   4   4   7   29.86    9.32
  -5  -7  -5  207.34   18.10
   5   7   5  295.78   22.39
  -6  -2   7  221.59   16.17
  -2  -3   8   26.87   12.43
   1   3   8   18.05    7.86
   1  -3   8   19.22    8.88
   3   5   7  176.97   16.40
   3   5   7  162.52   14.92
  -3  10   3  253.48   16.23
   9  -6   0  178.66   15.31
  -2   6   7   84.07   14.21
  -3  -7  -6   14.34   12.86
  -5   4   7  152.43   16.41
  -5  -4   7  163.93   15.75
 -10   2   3  123.54   12.31
  -4  -5   7   72.88   13.77
   8  -6   3    6.14   13.05
 -10  -2   3  145.69   18.63
   3   0   8   10.23    9.62
  -9   0   5    7.25    9.76
   7  -8   2  226.16   19.94
  -2  11   1  377.52   19.22
   3 -10   3   88.61   14.16
   3   1   8   18.20    8.68
   2 -11   1  121.95   15.52
  -2  11  -1   71.44   10.89
  -2 -11  -1  103.07   13.85
   2  11   1  132.31   13.14
   5   3   7    7.12    8.24
  -8  -1   6    7.41    5.33
   0 -11   2   51.02   10.45
   8  -3   5   14.60   10.18
   4   9   4   27.07   13.58
  -3   6   7   -3.76   15.78
  -4  -2   8   10.97   11.30
   3  -2   8   10.17    8.12
   3   2   8   15.91   14.52
 -10  -3   3   23.13   13.37
  -8  -2   6   11.73   11.69
  -2  -4   8   44.60   10.53
   5   6   6  122.29   16.18
 -10   0   4  117.44   14.09
 -11   0   1    8.41   15.32
 -11   0   1   60.17   15.13
 -11   1   0  104.40   15.24
  -4  -7  -6   24.88    8.32
  -5   5   7  160.61   17.21
  10  -5   0    7.79   13.64
  -3   8   6    5.70    8.12
   3   3   8  336.69   22.52
   4  10   3  441.44   23.38
  -9  -3   5    2.26   12.93
  -5   7   6   18.15   14.26
  -8  -3   6  224.03   17.55
  -6  -4   7  195.90   17.04
  -4   6   7   -3.57   15.26
 -10  -2   4   76.34   14.71
 -11   0   2   95.39   13.88
 -11   2   1   24.89   16.35
  -7  -2   7   29.25    7.74
   4   2   8   72.34   14.95
 -11   3   1   -2.63   11.77
  -4   8   6   43.95   12.25
 -11   0   3    9.93   12.94
  -5  -3   8   69.95   12.46
   0   0   0    0.00    0.00
;
_shelx_hkl_checksum     39855
_shelx_res_file
;
    shelx.res created by SHELXL-2014/7
TITL cd5454s in P2(1)/c
CELL 0.71073   8.2868   8.6570   6.5263  90.000  92.868  90.000
ZERR    4.00   0.0017   0.0017   0.0013   0.000   0.030   0.000
LATT  1
SYMM -X, 0.5+Y, 0.5-Z
SFAC B O MN BA
UNIT 8 20 4 4
ACTA
L.S. 4
omit -3 50.3
BOND
SIZE 0.02 0.05 0.17
FMAP 2
PLAN 20
WGHT    0.031500
EXTI    0.006105
FVAR       0.28262
BA1   4    0.148907    0.079691    0.224881    11.00000    0.01030    0.00880 =
         0.00877   -0.00026   -0.00031    0.00002
MN1   3    0.531478    0.188053    0.029295    11.00000    0.00935    0.00797 =
         0.00860   -0.00012   -0.00058   -0.00004
B1    1    0.178405   -0.282820    0.144714    11.00000    0.00645    0.01276 =
         0.01081    0.00233   -0.00006   -0.00242
B2    1    0.295972    0.449151    0.197955    11.00000    0.01012    0.01052 =
         0.01368   -0.00298   -0.00007    0.00522
O1    2    0.331359    0.330756    0.072301    11.00000    0.01165    0.01476 =
         0.01317   -0.00539   -0.00300    0.00562
O2    2    0.358658    0.030007   -0.108010    11.00000    0.01742    0.00726 =
         0.01239   -0.00044   -0.00550   -0.00084
O3    2    0.322819   -0.218544    0.218364    11.00000    0.01081    0.01092 =
         0.00993    0.00106   -0.00025   -0.00229
O4    2    0.045682   -0.201786    0.093932    11.00000    0.01158    0.00943 =
         0.01207   -0.00184    0.00035    0.00330
O5    2   -0.172511    0.053609    0.376279    11.00000    0.01262    0.00752 =
         0.01227    0.00064   -0.00363    0.00098
HKLF 4
REM  cd5454s in P2(1)/c
REM R1 =  0.0248 for     777 Fo > 4sig(Fo)  and  0.0289 for all     830 data
REM     83 parameters refined using      0 restraints
END
WGHT      0.0310      0.0000
REM Highest difference peak  0.817,  deepest hole -0.982,  1-sigma level  0.206
Q1    1   0.2817  0.1176  0.2831  11.00000  0.05    0.82
Q2    1   0.0456  0.0583  0.1692  11.00000  0.05    0.70
Q3    1   0.2505  0.0221  0.2267  11.00000  0.05    0.70
Q4    1   0.3793  0.0359  0.3191  11.00000  0.05    0.66
Q5    1   0.4159 -0.1560  0.2331  11.00000  0.05    0.65
Q6    1   0.3153 -0.2810  0.2355  11.00000  0.05    0.61
Q7    1   0.5000  0.0000  0.0000  10.50000  0.05    0.59
Q8    1   0.6363  0.1916  0.1143  11.00000  0.05    0.58
Q9    1   0.2948 -0.0952  0.2195  11.00000  0.05    0.56
Q10   1   0.1537 -0.0823  0.2231  11.00000  0.05    0.55
Q11   1   0.2821 -0.1733  0.3114  11.00000  0.05    0.55
Q12   1   0.3651  0.2386  0.2462  11.00000  0.05    0.54
Q13   1   0.3853  0.0642 -0.1412  11.00000  0.05    0.53
Q14   1   0.3705  0.3419 -0.1332  11.00000  0.05    0.53
Q15   1  -0.0354 -0.3549 -0.0026  11.00000  0.05    0.51
Q16   1  -0.1076  0.0641  0.5330  11.00000  0.05    0.50
Q17   1   0.2580  0.3677  0.0464  11.00000  0.05    0.46
Q18   1   0.4245  0.1369 -0.0101  11.00000  0.05    0.45
Q19   1   0.3846 -0.0321 -0.0689  11.00000  0.05    0.45
Q20   1   0.5026  0.3465  0.0000  11.00000  0.05    0.43
;
_shelx_res_checksum     71461
