# Supplementary material for: Crystal structure of BaMnB2O5 containing structurally isolated manganese oxide sheets
Source: Acta Crystallogr E Crystallogr Commun. 2016 Aug 19;72(Pt 9):1315–20. doi: 10.1107/S2056989016013074 (PMC5120715; doi:10.1107/S2056989016013074)
Supplement: Supplementary file 2 [file e-72-01315-Isup2.hkl]

data_I                                                                          
_shelx_title ' cd5454s in P2(1)/c'                                              
_shelx_refln_list_code          4                                               
_shelx_F_calc_maximum      258.30                                               
_exptl_crystal_F_000       524.00                                               
_reflns_d_resolution_high  0.8362                                               
                                                                                
loop_                                                                           
 _space_group_symop_operation_xyz                                               
 'x, y, z'                                                                      
 '-x, y+1/2, -z+1/2'                                                            
 '-x, -y, -z'                                                                   
 'x, -y-1/2, z-1/2'                                                             
                                                                                
_cell_length_a     8.2868                                                       
_cell_length_b     8.6570                                                       
_cell_length_c     6.5263                                                       
_cell_angle_alpha  90.000                                                       
_cell_angle_beta   92.868                                                       
_cell_angle_gamma  90.000                                                       
                                                                                
_shelx_F_squared_multiplier     1.000                                           
                                                                                
loop_                                                                           
 _refln_index_h                                                                 
 _refln_index_k                                                                 
 _refln_index_l                                                                 
 _refln_F_squared_calc                                                          
 _refln_F_squared_meas                                                          
 _refln_F_squared_sigma                                                         
 _refln_observed_status                                                         
   2   0   0        754.74        945.31        50.96 o                         
   3   0   0      31229.85      25742.13       384.15 o                         
   4   0   0      12207.45      11827.22       281.98 o                         
   5   0   0       1887.80       2033.44        83.82 o                         
   6   0   0      27227.02      26281.95       484.03 o                         
   7   0   0       8219.89       8738.79       335.41 o                         
   8   0   0        100.43        242.35       114.97 o                         
   9   0   0       2099.39       2271.52       126.56 o                         
   1   1   0       1374.80       1512.87        33.39 o                         
   2   1   0       6474.17       6451.28        89.95 o                         
   3   1   0        491.29        472.19        45.72 o                         
   4   1   0          0.97        -31.41        98.24 o                         
   5   1   0      14948.33      14609.09       208.17 o                         
   6   1   0         20.10         80.73        42.07 o                         
   7   1   0       1990.51       1998.85        71.41 o                         
   8   1   0       4791.91       4731.32       102.49 o                         
   9   1   0         75.33        108.49        68.48 o                         
   0   2   0        686.25        866.94        41.44 o                         
   1   2   0      10745.44      11140.86       121.26 o                         
   2   2   0       8952.78       8787.38       112.04 o                         
   3   2   0       4499.18       4607.27       110.73 o                         
   4   2   0      12738.75      12275.97       210.57 o                         
   5   2   0       1022.38       1024.15        58.05 o                         
   6   2   0       1158.18       1174.80        61.74 o                         
   7   2   0       4359.06       4261.86        94.78 o                         
   8   2   0       1131.75       1053.42        63.77 o                         
   9   2   0       1282.41       1262.16        68.26 o                         
   1   3   0      31543.68      31923.13       675.58 o                         
   2   3   0      14329.05      13766.87       161.57 o                         
   3   3   0       5218.01       5073.52       150.29 o                         
   4   3   0       4025.15       3724.36        76.44 o                         
   5   3   0      12629.83      11986.69       147.42 o                         
   6   3   0       7550.52       7543.27       147.27 o                         
   7   3   0       2962.17       2928.49       103.97 o                         
   8   3   0       5274.55       5405.40       200.14 o                         
   9   3   0       6733.83       6873.07       159.62 o                         
   0   4   0        763.80        704.52        45.90 o                         
   1   4   0       1703.78       1736.54        44.86 o                         
   2   4   0        129.88        106.91        20.66 o                         
   3   4   0       4606.52       4560.99        87.75 o                         
   4   4   0       1550.88       1603.67        54.31 o                         
   5   4   0         15.56        118.03        44.83 o                         
   6   4   0        607.39        551.70        58.41 o                         
   7   4   0       1942.68       2157.24       102.52 o                         
   8   4   0        402.88        410.30        67.57 o                         
   9   4   0        200.36        198.78        59.71 o                         
   1   5   0       3080.66       3180.10        59.86 o                         
   2   5   0       3276.09       3241.05        71.50 o                         
   3   5   0       1682.15       1692.14        72.90 o                         
   4   5   0       2156.83       2171.36        74.41 o                         
   5   5   0       1736.33       1738.26        75.39 o                         
   6   5   0       2987.94       3085.41        87.24 o                         
   7   5   0        116.59        123.81        48.69 o                         
   8   5   0       1299.54       1391.02       126.93 o                         
   0   6   0       7564.24       7985.52       156.74 o                         
   1   6   0      14687.16      15315.29       195.35 o                         
   2   6   0       5582.03       5607.38        84.97 o                         
   3   6   0      10590.77      10382.96       163.28 o                         
   4   6   0      12237.37      12783.81       322.84 o                         
   5   6   0        237.86        234.04        37.20 o                         
   6   6   0       4319.30       4404.08       123.79 o                         
   7   6   0       9729.06      10217.81       220.30 o                         
   8   6   0        717.88        779.20        81.49 o                         
   1   7   0        797.29        758.07        43.52 o                         
   2   7   0       2712.42       2623.37        81.12 o                         
   3   7   0       1394.75       1318.64        57.28 o                         
   4   7   0       4041.15       4110.06       119.51 o                         
   5   7   0         58.25        125.48        55.36 o                         
   6   7   0       2032.22       2227.63        89.27 o                         
   7   7   0       1192.09       1222.62        71.53 o                         
   0   8   0      18314.01      18624.95       308.67 o                         
   1   8   0         56.64         57.93        38.81 o                         
   2   8   0        126.11        145.23        39.04 o                         
   3   8   0       8140.55       7815.67       144.33 o                         
   4   8   0        616.32        664.68        49.52 o                         
   5   8   0        510.90        514.18        55.23 o                         
   6   8   0       3831.17       3804.88       128.06 o                         
   1   9   0       3460.41       3399.91        86.46 o                         
   2   9   0      10975.71      11301.00       277.94 o                         
   3   9   0         16.84         64.22        71.51 o                         
   4   9   0       1234.47       1230.75        94.16 o                         
   0  10   0       1963.57       1887.46       110.16 o                         
   1  10   0          3.44         60.10        42.61 o                         
   2  10   0        597.53        499.87        50.27 o                         
  -9   1   1       3775.83       3682.77        99.51 o                         
  -8   1   1       8795.59       9013.31       149.86 o                         
  -7   1   1        331.42        298.15        45.94 o                         
  -6   1   1       2781.98       2677.72        78.19 o                         
  -5   1   1      13633.47      12757.84       146.63 o                         
  -4   1   1       5166.97       5008.91        75.67 o                         
  -3   1   1        706.98        699.33        39.06 o                         
  -2   1   1      42706.64      44084.67       996.02 o                         
  -1   1   1       4519.02       5023.03        98.78 o                         
   0   1   1       2862.23       3216.87       103.37 o                         
   1   1   1      14063.77      13577.55       520.91 o                         
   2   1   1      15299.02      14475.99       202.47 o                         
   3   1   1       5162.04       4708.26       102.53 o                         
   4   1   1       4168.93       4038.24        69.96 o                         
   5   1   1       8661.63       8693.23       122.97 o                         
   6   1   1       5749.58       5382.76       102.98 o                         
   7   1   1        147.75        133.76        34.11 o                         
   8   1   1       4310.17       4506.41       107.07 o                         
   9   1   1       4257.86       4367.75       121.15 o                         
  -9   2   1        892.53        890.43        61.82 o                         
  -8   2   1         79.78        122.54        44.98 o                         
  -7   2   1      14431.73      14589.83       235.65 o                         
  -6   2   1       3193.54       3078.54        93.07 o                         
  -5   2   1       4059.38       4055.07        90.76 o                         
  -4   2   1       7867.83       7442.97       124.90 o                         
  -3   2   1      22452.94      21946.10       297.92 o                         
  -2   2   1       8297.90       8791.44       126.55 o                         
  -1   2   1       8611.23       9112.56       212.56 o                         
   0   2   1      20643.28      19350.06       946.69 o                         
   1   2   1       9667.11       9459.21       261.32 o                         
   2   2   1        708.59        753.53        33.57 o                         
   3   2   1      39039.94      35544.05       564.09 o                         
   4   2   1      10537.76      10519.67       142.55 o                         
   5   2   1       2459.58       2252.22        58.10 o                         
   6   2   1      10156.02      10306.33       183.62 o                         
   7   2   1       3335.78       3327.02       106.30 o                         
   8   2   1       5169.90       5071.10       114.86 o                         
   9   2   1       2992.92       3191.48       100.51 o                         
  -9   3   1        158.92        123.77        59.85 o                         
  -8   3   1          2.55        129.11        58.01 o                         
  -7   3   1          8.75         40.39        49.74 o                         
  -6   3   1        382.03        384.57        44.53 o                         
  -5   3   1        544.26        541.10        41.29 o                         
  -4   3   1       6756.73       6795.08       122.41 o                         
  -3   3   1       5038.60       5105.77       121.37 o                         
  -2   3   1       4304.24       4391.82       141.31 o                         
  -1   3   1        598.39        516.97        31.02 o                         
   0   3   1       3248.42       3321.46        74.25 o                         
   1   3   1       2095.90       2003.42        64.19 o                         
   2   3   1       8245.10       8369.08       111.79 o                         
   3   3   1       3951.04       4082.32        75.60 o                         
   4   3   1        955.73        892.17        47.05 o                         
   5   3   1        470.68        488.74        62.37 o                         
   6   3   1        125.99        166.81        33.93 o                         
   7   3   1          4.46          8.67        50.03 o                         
   8   3   1         63.65        135.84        42.93 o                         
   9   3   1         30.09         97.42        43.28 o                         
  -9   4   1       6409.17       7067.70       245.54 o                         
  -8   4   1       2017.95       1966.13       245.05 o                         
  -7   4   1        905.50       1027.42        63.05 o                         
  -6   4   1      14976.61      14585.80       277.08 o                         
  -5   4   1        205.27        173.07        31.67 o                         
  -4   4   1       5386.30       5342.10       119.56 o                         
  -3   4   1      25633.55      26004.93       453.27 o                         
  -2   4   1       1624.63       1663.25        67.14 o                         
  -1   4   1       1947.70       1839.16        41.93 o                         
   0   4   1      23243.94      24086.76       588.01 o                         
   1   4   1      28879.59      30370.72       591.15 o                         
   2   4   1       3710.34       3836.21        71.55 o                         
   3   4   1       3035.15       2816.06        63.94 o                         
   4   4   1      19506.60      18565.84       401.71 o                         
   5   4   1        179.56        165.01        34.37 o                         
   6   4   1       2073.17       1983.87        68.41 o                         
   7   4   1      19665.26      19377.49       214.28 o                         
   8   4   1          6.30         91.84        54.47 o                         
  -8   5   1       3366.06       3310.08       191.18 o                         
  -7   5   1       1854.07       1947.00        88.89 o                         
  -6   5   1       3085.02       3249.99       148.91 o                         
  -5   5   1       5086.41       5181.65        94.72 o                         
  -4   5   1      14677.94      14865.65       211.43 o                         
  -3   5   1       2791.63       2819.65        86.92 o                         
  -2   5   1       1122.00       1117.27        40.68 o                         
  -1   5   1      21503.02      21785.89       472.17 o                         
   0   5   1       2502.86       2594.87        58.76 o                         
   1   5   1       1198.72       1217.42        43.69 o                         
   2   5   1      27691.50      28305.96       652.10 o                         
   3   5   1        480.62        395.21        44.38 o                         
   4   5   1        814.54        800.52        54.93 o                         
   5   5   1      12327.50      12818.32       212.95 o                         
   6   5   1       3099.29       3135.10        90.84 o                         
   7   5   1          1.28        124.72        49.07 o                         
   8   5   1       2786.04       2836.57       101.59 o                         
  -8   6   1        179.50        225.55       229.74 o                         
  -7   6   1       1358.01       1375.76        70.62 o                         
  -6   6   1        243.88        289.41        70.44 o                         
  -5   6   1       3166.95       3060.39        83.38 o                         
  -4   6   1        159.01        225.24        30.66 o                         
  -3   6   1       1161.23       1116.06        47.10 o                         
  -2   6   1        191.41        203.71        26.57 o                         
  -1   6   1         92.99         95.85        23.51 o                         
   0   6   1         34.29         94.16        39.02 o                         
   1   6   1        344.57        295.71        35.15 o                         
   2   6   1        297.00        277.36        30.90 o                         
   3   6   1       5738.90       5875.60       181.94 o                         
   4   6   1         22.18        -16.86        39.95 o                         
   5   6   1       1000.78        923.64        55.68 o                         
   6   6   1       1393.00       1377.90        69.93 o                         
   7   6   1        105.63        165.94        39.78 o                         
  -7   7   1        639.26        569.99        52.98 o                         
  -6   7   1       1221.84       1219.14        66.20 o                         
  -5   7   1      10919.04      11429.86       222.37 o                         
  -4   7   1       1028.03        902.89        48.19 o                         
  -3   7   1        515.91        600.66        58.29 o                         
  -2   7   1      11981.65      12166.01       165.95 o                         
  -1   7   1       6486.27       6543.89       100.89 o                         
   0   7   1       1357.91       1413.98        53.84 o                         
   1   7   1       8640.19       8513.34       241.69 o                         
   2   7   1       4535.42       4691.30       114.76 o                         
   3   7   1       2706.74       2584.49        78.82 o                         
   4   7   1       1353.51       1343.47        65.61 o                         
   5   7   1       5806.32       6126.32       166.49 o                         
   6   7   1       3424.97       3271.89        86.97 o                         
   7   7   1        192.72        204.21        61.66 o                         
  -6   8   1       3744.73       3435.55       191.66 o                         
  -5   8   1        206.55        281.08        91.68 o                         
  -4   8   1       2910.75       2906.92        82.44 o                         
  -3   8   1       4808.46       4809.54        90.52 o                         
  -2   8   1       1478.89       1419.55        75.89 o                         
  -1   8   1       1152.85       1076.88        62.85 o                         
   0   8   1       6490.28       6332.42       140.18 o                         
   1   8   1       2525.79       2324.66        70.78 o                         
   2   8   1        175.66        193.51        36.77 o                         
   3   8   1       5608.13       5715.49       133.17 o                         
   4   8   1       5020.83       5059.96       175.52 o                         
   5   8   1        149.04        142.79        32.10 o                         
   6   8   1       1395.49       1563.79       220.95 o                         
  -4   9   1        167.14        190.19        38.78 o                         
  -3   9   1        125.85        135.36        30.12 o                         
  -2   9   1       1684.91       1545.15        66.63 o                         
  -1   9   1        115.96        156.27        38.32 o                         
   0   9   1          7.34        121.63        45.67 o                         
   1   9   1        116.25        127.90        35.90 o                         
   2   9   1        154.27        140.00        39.28 o                         
   3   9   1        658.27        724.53        64.39 o                         
   4   9   1        735.18        739.30        57.18 o                         
  -2  10   1       2198.73       1936.92       109.49 o                         
  -1  10   1       1685.84       1423.54        75.02 o                         
   0  10   1       8082.21       7624.94       235.52 o                         
   1  10   1       1432.46       1496.08       103.45 o                         
   2  10   1         38.95        188.52        97.87 o                         
  -9   0   2       2472.49       2457.69       133.72 o                         
  -8   0   2        719.52        603.34        77.51 o                         
  -7   0   2       7832.88       7827.34       177.31 o                         
  -6   0   2       6845.23       6559.28       237.55 o                         
  -5   0   2       5440.48       5180.41       144.42 o                         
  -3   0   2       7724.18       7261.25       148.53 o                         
  -2   0   2      53402.78      63037.18      1070.82 o                         
  -1   0   2       5610.32       5681.64       103.07 o                         
   0   0   2      11210.29      12333.67       366.85 o                         
   1   0   2      66716.92      58055.19       931.97 o                         
   2   0   2       1476.67       1357.46        52.77 o                         
   3   0   2       8384.95       8093.32       188.80 o                         
   4   0   2      24008.41      21950.16       379.54 o                         
   5   0   2       2045.60       1983.44        71.12 o                         
   6   0   2       4782.76       4471.20       150.46 o                         
   7   0   2      19798.15      19439.73       347.24 o                         
   8   0   2       6556.52       6727.75       345.93 o                         
   9   0   2       2507.97       2502.31       131.98 o                         
  -9   1   2       5041.14       5160.27       121.17 o                         
  -8   1   2       1013.84       1104.07        66.21 o                         
  -7   1   2       2914.42       2802.73       103.63 o                         
  -6   1   2       2661.44       2616.27       115.06 o                         
  -5   1   2        570.34        624.10        97.07 o                         
  -4   1   2       8951.20       9010.24       153.65 o                         
  -3   1   2        956.54        973.00        59.62 o                         
  -2   1   2       6912.95       7400.36       172.88 o                         
  -1   1   2        134.29         81.95        13.97 o                         
   0   1   2        344.13        316.65        25.08 o                         
   1   1   2       8333.83       8264.86       174.13 o                         
   2   1   2       4918.69       5275.26        75.85 o                         
   3   1   2       9446.41       9442.65       195.22 o                         
   4   1   2       6699.51       6419.59       150.92 o                         
   5   1   2        477.06        470.80        39.39 o                         
   6   1   2       6589.19       6486.60       113.67 o                         
   7   1   2        516.38        524.15        65.25 o                         
   8   1   2         23.29         44.79        58.98 o                         
   9   1   2       3173.58       3042.14       110.10 o                         
  -9   2   2       1364.79       1374.07        83.82 o                         
  -8   2   2         33.19         26.97        56.70 o                         
  -7   2   2       1967.25       1852.28        72.73 o                         
  -6   2   2       8218.42       8281.67       187.80 o                         
  -5   2   2        253.87        211.01        31.66 o                         
  -4   2   2        764.99        805.52        51.60 o                         
  -3   2   2      12929.78      12970.67       184.29 o                         
  -2   2   2        266.54        443.18       141.65 o                         
  -1   2   2        117.91        148.21        17.72 o                         
   0   2   2      18253.05      18584.56       748.35 o                         
   1   2   2        322.31        302.27        21.04 o                         
   2   2   2       5335.15       5760.30        98.02 o                         
   3   2   2      12605.95      12727.58       198.84 o                         
   4   2   2       5549.72       5392.15        73.39 o                         
   5   2   2        681.89        677.03        39.43 o                         
   6   2   2        149.53        169.18        39.14 o                         
   7   2   2       3061.64       3080.89        81.63 o                         
   8   2   2        912.99        823.42        58.10 o                         
   9   2   2        104.27        133.46        44.32 o                         
  -9   3   2        980.58        964.06        89.09 o                         
  -8   3   2       9253.25       9392.18       205.41 o                         
  -7   3   2       2719.32       2696.75        93.54 o                         
  -6   3   2       1534.65       1520.15        72.02 o                         
  -5   3   2      21145.30      21813.38       379.19 o                         
  -4   3   2       5767.72       5577.31       150.44 o                         
  -3   3   2          0.70         25.69        65.77 o                         
  -2   3   2      15140.65      15706.31       375.57 o                         
  -1   3   2      33838.10      36169.66      1873.24 o                         
   0   3   2       1752.09       1635.67        39.59 o                         
   1   3   2       7674.61       7595.83       205.95 o                         
   2   3   2      22673.72      23175.51       291.86 o                         
   3   3   2       2063.60       1893.33        64.71 o                         
   4   3   2        448.33        381.25        39.00 o                         
   5   3   2      17757.33      17433.68       387.60 o                         
   6   3   2       6386.02       6203.37       127.39 o                         
   7   3   2        234.43        252.27        41.55 o                         
   8   3   2       7865.93       7442.38       159.63 o                         
   9   3   2       3858.87       3648.41       237.99 o                         
  -8   4   2        274.13        137.54        44.41 o                         
  -7   4   2       1727.61       1902.68        76.34 o                         
  -6   4   2       1040.75        983.29        59.33 o                         
  -5   4   2        753.63        677.87        43.31 o                         
  -4   4   2       1136.21       1175.96        61.29 o                         
  -3   4   2       5106.41       5291.07       191.18 o                         
  -2   4   2         13.41         23.92        34.68 o                         
  -1   4   2        722.05        693.50        73.64 o                         
   0   4   2       2182.07       2116.13        52.82 o                         
   1   4   2       3154.01       3075.51        79.36 o                         
   2   4   2         49.20         51.94        35.70 o                         
   3   4   2       2557.81       2606.92        73.89 o                         
   4   4   2       1768.50       1804.51        69.29 o                         
   5   4   2        276.94        288.67        53.90 o                         
   6   4   2        340.93        332.09        33.31 o                         
   7   4   2        990.53       1005.63        94.63 o                         
   8   4   2        411.88        434.14        61.12 o                         
  -8   5   2       4450.55       4628.18       122.70 o                         
  -7   5   2        748.18        821.96       110.31 o                         
  -6   5   2       1151.54       1139.70        55.20 o                         
  -5   5   2       6330.00       6458.21       117.42 o                         
  -4   5   2        819.91        741.81        47.42 o                         
  -3   5   2         41.87         80.49        34.01 o                         
  -2   5   2       5760.82       5961.19       129.17 o                         
  -1   5   2       7282.53       7612.21       205.72 o                         
   0   5   2        359.49        360.21        31.06 o                         
   1   5   2       1286.41       1298.35        46.70 o                         
   2   5   2       6016.58       5740.30       185.90 o                         
   3   5   2        768.43        815.23        72.17 o                         
   4   5   2        288.42        226.96        39.91 o                         
   5   5   2       4290.18       4160.51       172.16 o                         
   6   5   2        377.86        300.47        56.83 o                         
   7   5   2        485.02        574.92        75.79 o                         
   8   5   2       2137.59       2116.51        94.21 o                         
  -7   6   2       3410.04       3427.35       144.45 o                         
  -6   6   2      12189.86      12954.42       267.76 o                         
  -5   6   2         23.25         -6.52        45.22 o                         
  -4   6   2       1053.83       1059.54        71.41 o                         
  -3   6   2      17731.46      18107.48       263.04 o                         
  -2   6   2       2150.10       2014.54        50.79 o                         
  -1   6   2         23.65         31.21        37.37 o                         
   0   6   2      27360.12      29853.66       532.18 o                         
   1   6   2       4886.24       4907.86       152.55 o                         
   2   6   2        584.01        582.16        54.38 o                         
   3   6   2       9789.26      10101.96       213.58 o                         
   4   6   2      10891.69      10918.76       331.03 o                         
   5   6   2       2487.97       2420.45        87.87 o                         
   6   6   2       3539.89       3557.52       107.14 o                         
   7   6   2       7485.48       7603.05       183.94 o                         
  -6   7   2        196.43        164.09        39.70 o                         
  -5   7   2       2055.15       2055.72        64.05 o                         
  -4   7   2        419.82        429.62        35.64 o                         
  -3   7   2        124.60        137.79        22.80 o                         
  -2   7   2       1098.98       1018.90        46.23 o                         
  -1   7   2       2586.31       2500.77        61.22 o                         
   0   7   2         65.35         23.62        55.66 o                         
   1   7   2         17.02         40.90        54.23 o                         
   2   7   2       3356.18       3144.53       145.98 o                         
   3   7   2          5.68         -3.88        52.43 o                         
   4   7   2        729.89        756.48        43.99 o                         
   5   7   2       6122.64       6439.14       147.83 o                         
   6   7   2         23.78        121.20        48.60 o                         
  -5   8   2       1719.48       1812.61        80.42 o                         
  -4   8   2       4839.56       5019.92       125.79 o                         
  -3   8   2        835.16        858.46        75.61 o                         
  -2   8   2       6938.92       6673.29       230.92 o                         
  -1   8   2       1827.64       1961.82        94.99 o                         
   0   8   2        631.53        737.34        48.93 o                         
   1   8   2       9766.43       9534.56       333.71 o                         
   2   8   2        650.93        603.28        70.91 o                         
   3   8   2        813.75        883.02       131.49 o                         
   4   8   2       4330.67       4386.55       104.69 o                         
   5   8   2        265.84        187.35        53.01 o                         
  -4   9   2       6956.30       6941.26       179.21 o                         
  -3   9   2        198.55        215.89        48.21 o                         
  -2   9   2       4470.48       4642.30       107.02 o                         
  -1   9   2       4811.99       4815.36       185.42 o                         
   0   9   2       1611.71       1674.77        78.41 o                         
   1   9   2       6192.86       6189.86       227.48 o                         
   2   9   2       5291.83       5390.73       175.80 o                         
   3   9   2       5965.98       5787.84       267.84 o                         
   4   9   2       1702.68       1641.59       192.02 o                         
   0  10   2          0.40         67.96        62.05 o                         
  -9   1   3       2440.11       2331.28        96.30 o                         
  -8   1   3       5267.07       5236.28       119.91 o                         
  -7   1   3       4589.90       4577.47        99.75 o                         
  -6   1   3        864.90        754.33        52.62 o                         
  -5   1   3      11151.76      10979.86       223.49 o                         
  -4   1   3      17583.59      17754.18       226.34 o                         
  -3   1   3        626.06        642.97        37.38 o                         
  -2   1   3       4580.43       4727.57       153.03 o                         
  -1   1   3      32851.00      37098.35       761.30 o                         
   0   1   3       1192.25       1194.04        54.50 o                         
   1   1   3       6786.13       7112.38       222.76 o                         
   2   1   3      14921.51      14942.41       509.80 o                         
   3   1   3       4610.67       4612.66       155.92 o                         
   4   1   3         78.74         85.95        26.22 o                         
   5   1   3      13639.96      13595.05       210.86 o                         
   6   1   3       6394.65       6195.78       140.82 o                         
   7   1   3          9.13         97.36        68.91 o                         
   8   1   3        977.35       1098.62        97.36 o                         
  -9   2   3       5551.68       5733.83       139.55 o                         
  -8   2   3        208.93        217.90        44.00 o                         
  -7   2   3        904.47        956.36        58.00 o                         
  -6   2   3      10772.51      10990.35       171.56 o                         
  -5   2   3       1197.76       1086.36        73.38 o                         
  -4   2   3       1262.70       1243.87        42.08 o                         
  -3   2   3       9670.22       9845.22       212.67 o                         
  -2   2   3       8292.41       8448.77       107.54 o                         
  -1   2   3        792.96        819.97        31.13 o                         
   0   2   3      10863.56      10776.34       183.64 o                         
   1   2   3      22821.60      22687.45      1126.14 o                         
   2   2   3          3.33          8.55        42.12 o                         
   3   2   3        390.51        422.21        39.57 o                         
   4   2   3      25102.85      23415.99       855.93 o                         
   5   2   3        676.80        698.55        62.01 o                         
   6   2   3        205.62        218.36        46.82 o                         
   7   2   3       9789.44      10008.08       399.59 o                         
   8   2   3       1342.76       1460.09       105.33 o                         
  -8   3   3       1133.94       1054.60        64.84 o                         
  -7   3   3        712.01        594.14        73.69 o                         
  -6   3   3       1686.68       1667.15       116.49 o                         
  -5   3   3        827.06        885.28        74.47 o                         
  -4   3   3        772.28        654.88        80.28 o                         
  -3   3   3       1774.92       1726.65        80.19 o                         
  -2   3   3       6967.81       7175.61       162.94 o                         
  -1   3   3       2630.08       2727.57        64.00 o                         
   0   3   3       1876.02       1893.76        75.39 o                         
   1   3   3       1834.23       1744.80        70.37 o                         
   2   3   3        102.14         95.43        40.51 o                         
   3   3   3       2169.39       2188.75        72.19 o                         
   4   3   3        277.52        224.13        40.30 o                         
   5   3   3         14.34         69.59        63.47 o                         
   6   3   3        338.68        292.77        52.53 o                         
   7   3   3        180.86        234.94        58.65 o                         
   8   3   3        432.48        438.32        59.66 o                         
  -8   4   3        559.74        545.22       103.48 o                         
  -7   4   3       6945.61       6983.34       173.12 o                         
  -6   4   3       3480.34       3381.11       100.28 o                         
  -5   4   3       4411.93       4659.47       153.88 o                         
  -4   4   3       4572.28       5087.99       149.37 o                         
  -3   4   3      13789.73      14844.73       273.24 o                         
  -2   4   3       6520.67       6280.99       161.50 o                         
  -1   4   3        534.24        504.61        43.25 o                         
   0   4   3      14887.66      14923.00       303.10 o                         
   1   4   3       3605.94       3439.77       105.25 o                         
   2   4   3       3948.40       4008.89       104.14 o                         
   3   4   3      14173.93      14251.78       460.72 o                         
   4   4   3       4549.62       4654.39       144.00 o                         
   5   4   3       9038.23       9126.15       244.49 o                         
   6   4   3       6131.48       6188.35       137.06 o                         
   7   4   3       2337.41       2260.02        99.25 o                         
   8   4   3       8011.95       7654.78       249.99 o                         
  -7   5   3        666.86        745.84       117.69 o                         
  -6   5   3        327.24        275.56        98.95 o                         
  -5   5   3       7135.95       7374.68       187.64 o                         
  -4   5   3       1647.56       1647.99        97.59 o                         
  -3   5   3       3790.18       3972.40       214.98 o                         
  -2   5   3      19011.04      18830.49       635.87 o                         
  -1   5   3       1895.42       2084.34        51.25 o                         
   0   5   3       6406.03       6621.91       224.14 o                         
   1   5   3       3599.46       3642.66        85.55 o                         
   2   5   3       8380.63       8488.11       267.87 o                         
   3   5   3      11188.66      11124.32       286.79 o                         
   4   5   3        659.02        657.06        56.31 o                         
   5   5   3       3245.65       3109.46       101.53 o                         
   6   5   3       3198.91       3443.65       132.20 o                         
   7   5   3        906.58        840.89        77.92 o                         
  -7   6   3        311.21        227.14        75.42 o                         
  -6   6   3        101.74        220.88        81.52 o                         
  -5   6   3         31.62         73.36        78.17 o                         
  -4   6   3        309.39        416.93        74.15 o                         
  -3   6   3         44.77         71.36        62.69 o                         
  -2   6   3         82.73         32.13        72.74 o                         
  -1   6   3        224.46        221.69        35.73 o                         
   0   6   3         13.91         80.53        44.70 o                         
   1   6   3       1897.44       1918.59        68.53 o                         
   2   6   3         13.27        119.74        61.74 o                         
   3   6   3        991.98       1014.91        67.50 o                         
   4   6   3       3439.07       3432.35       104.38 o                         
   5   6   3        246.24        244.76        45.03 o                         
   6   6   3        327.42        304.92        56.13 o                         
  -6   7   3       1248.59       1207.10       116.90 o                         
  -5   7   3       6125.36       6676.88       443.40 o                         
  -4   7   3       9893.56      10667.46       321.00 o                         
  -3   7   3         30.65        179.88        82.23 o                         
  -2   7   3       3782.20       3744.88        72.13 o                         
  -1   7   3      13186.92      13085.31       203.17 o                         
   0   7   3        560.44        582.18        58.62 o                         
   1   7   3       1500.28       1441.35        91.63 o                         
   2   7   3       9983.06       9928.14       335.30 o                         
   3   7   3       1975.40       1990.02        82.48 o                         
   4   7   3        371.62        313.52        91.70 o                         
   5   7   3       5889.81       6213.98       146.53 o                         
   6   7   3       5279.63       5066.08       219.96 o                         
  -5   8   3        714.71        718.63       170.45 o                         
  -4   8   3        197.86        191.00        97.98 o                         
  -3   8   3       5946.52       6245.34       182.30 o                         
  -2   8   3       2255.01       2085.19       121.05 o                         
  -1   8   3        860.36        793.83        44.11 o                         
   0   8   3       2871.13       2842.90       179.33 o                         
   1   8   3       5790.05       5850.99       254.33 o                         
   2   8   3        830.17        864.76        68.21 o                         
   3   8   3       3855.36       3905.89       114.21 o                         
   4   8   3       3785.78       4101.51       185.79 o                         
  -3   9   3         79.07        121.88        69.15 o                         
  -2   9   3         83.03        269.39        68.03 o                         
  -1   9   3        937.69        900.80       133.81 o                         
   0   9   3         77.94        101.30        40.97 o                         
   1   9   3          2.38         68.78        64.34 o                         
   2   9   3        555.19        457.08       125.48 o                         
  -8   0   4          2.14         42.32       120.57 o                         
  -7   0   4       1505.08       1426.03       128.45 o                         
  -6   0   4      19148.86      19367.98       497.70 o                         
  -5   0   4        108.43         49.78        39.69 o                         
  -4   0   4        526.32        492.86       163.07 o                         
  -3   0   4      25062.11      26734.39       606.65 o                         
  -2   0   4       2269.50       2108.16        74.35 o                         
  -1   0   4       5328.14       5498.45       181.64 o                         
   0   0   4      15201.01      16104.65       315.59 o                         
   1   0   4       8611.07       9220.58       255.40 o                         
   2   0   4       3594.74       3719.33       138.70 o                         
   3   0   4       7505.47       7780.87       203.73 o                         
   4   0   4      12397.16      12084.87       245.67 o                         
   5   0   4       7736.99       7934.15       303.95 o                         
   6   0   4         47.17         -9.45        80.09 o                         
   7   0   4      12446.18      12515.11       378.40 o                         
   8   0   4       2993.43       3033.67       188.10 o                         
  -8   1   4       5875.62       6050.99       123.68 o                         
  -7   1   4        469.05        471.86        48.19 o                         
  -6   1   4         78.09        155.99        52.24 o                         
  -5   1   4       1580.88       1663.23        71.19 o                         
  -4   1   4       2918.88       2834.46        68.59 o                         
  -3   1   4        201.39        186.38        24.94 o                         
  -2   1   4       4275.98       4535.82        89.70 o                         
  -1   1   4      12341.27      13099.65       223.19 o                         
   0   1   4         87.84        114.11        26.59 o                         
   1   1   4       1628.97       1655.64        85.00 o                         
   2   1   4      12829.54      13411.93       349.65 o                         
   3   1   4        274.77        261.04        36.58 o                         
   4   1   4        653.06        633.37        42.71 o                         
   5   1   4       6433.09       5987.09       169.72 o                         
   6   1   4         97.59        179.05        57.48 o                         
   7   1   4       1636.29       1495.81       148.81 o                         
   8   1   4       2258.33       2099.43       167.13 o                         
  -8   2   4       1004.72        990.12        71.71 o                         
  -7   2   4       2734.60       3043.56       148.65 o                         
  -6   2   4        295.60        292.43        50.70 o                         
  -5   2   4       3474.84       3397.97        78.74 o                         
  -4   2   4       2870.70       2800.68       123.59 o                         
  -3   2   4       1545.18       1547.89        46.54 o                         
  -2   2   4       5727.78       5986.42       179.94 o                         
  -1   2   4       1918.90       1895.24        48.36 o                         
   0   2   4        241.21        280.81        42.73 o                         
   1   2   4      12931.83      13067.57       523.58 o                         
   2   2   4        225.67        288.45        46.41 o                         
   3   2   4        834.58        861.57        38.68 o                         
   4   2   4       1534.81       1527.09        93.49 o                         
   5   2   4       1353.96       1238.42        68.05 o                         
   6   2   4        299.06        244.08        48.05 o                         
   7   2   4       1435.94       1441.01        97.19 o                         
   8   2   4       2562.79       2699.01       135.78 o                         
  -8   3   4       4115.29       3953.74       170.43 o                         
  -7   3   4       7134.59       7720.06       163.89 o                         
  -6   3   4        120.28        121.14        16.98 o                         
  -5   3   4       9413.98       9146.39       186.21 o                         
  -4   3   4      13083.06      13063.93       322.12 o                         
  -3   3   4       1571.93       1559.50        86.03 o                         
  -2   3   4       4552.04       4482.34       156.05 o                         
  -1   3   4      13499.65      13666.98       356.82 o                         
   0   3   4      10937.02      11876.69       240.63 o                         
   1   3   4       5278.49       4983.73       148.75 o                         
   2   3   4      13516.89      13348.88       292.30 o                         
   3   3   4      10442.06      10404.58       250.01 o                         
   4   3   4        159.72        163.11        43.37 o                         
   5   3   4       4375.17       4334.38       180.57 o                         
   6   3   4      15282.58      15768.48       503.72 o                         
   7   3   4        360.42        389.27        83.14 o                         
  -7   4   4        656.85        763.34        91.64 o                         
  -6   4   4       1564.79       1516.12       109.35 o                         
  -5   4   4        499.68        420.38        73.07 o                         
  -4   4   4        166.69         99.36        69.95 o                         
  -3   4   4       2637.70       2850.70       165.21 o                         
  -2   4   4       2696.98       2760.79       109.07 o                         
  -1   4   4        345.78        335.06        33.47 o                         
   0   4   4       2606.85       2522.16        66.67 o                         
   1   4   4       1493.88       1513.94        58.04 o                         
   2   4   4        842.58        847.65        52.58 o                         
   3   4   4        765.53        713.08        54.33 o                         
   4   4   4       3127.28       3098.01       101.29 o                         
   5   4   4         45.69        117.94        53.05 o                         
   6   4   4        218.44        166.93        53.43 o                         
   7   4   4        523.94        560.43        76.31 o                         
  -7   5   4       2657.12       2534.67       135.06 o                         
  -6   5   4         28.80        112.57        62.13 o                         
  -5   5   4       2493.66       2501.10       162.65 o                         
  -4   5   4       5171.38       5421.80       165.03 o                         
  -3   5   4        198.66        206.09        59.07 o                         
  -2   5   4       3281.86       3080.39       116.71 o                         
  -1   5   4       3440.86       3387.50        50.71 o                         
   0   5   4       3964.97       3968.96       160.12 o                         
   1   5   4       1987.34       1965.59        61.47 o                         
   2   5   4       5074.98       4823.42       245.03 o                         
   3   5   4       2658.82       2627.30       157.30 o                         
   4   5   4        523.70        716.30        89.44 o                         
   5   5   4        713.99        817.82       118.49 o                         
   6   5   4       4529.58       4769.35       134.17 o                         
  -6   6   4       4201.70       4477.83       413.55 o                         
  -5   6   4       5182.52       5499.06       183.69 o                         
  -4   6   4       4486.52       4976.88       334.92 o                         
  -3   6   4       3117.66       3051.32       126.05 o                         
  -2   6   4      10550.54      11184.39       462.53 o                         
  -1   6   4         83.70        114.44        23.84 o                         
   0   6   4       4701.88       4867.62       176.96 o                         
   1   6   4      14932.78      15702.71       418.46 o                         
   2   6   4        264.46        187.75        38.03 o                         
   3   6   4       1527.55       1352.21        87.15 o                         
   4   6   4       7647.94       7710.67       194.79 o                         
   5   6   4       4423.74       4528.32       125.73 o                         
   6   6   4        742.02        834.80       163.23 o                         
  -5   7   4        479.40        429.98        75.47 o                         
  -4   7   4        843.66       1017.18        99.11 o                         
  -3   7   4        213.93        196.99        57.14 o                         
  -2   7   4        338.35        364.16        65.14 o                         
  -1   7   4        225.02        216.58        23.09 o                         
   0   7   4       1510.19       1490.05        55.45 o                         
   1   7   4       1584.04       1674.49        90.28 o                         
   2   7   4         84.53         88.16        40.92 o                         
   3   7   4       3803.33       3768.96       117.84 o                         
   4   7   4        529.32        480.49        67.45 o                         
  -3   8   4       5719.60       5515.69       179.54 o                         
  -2   8   4        173.87        212.32        70.33 o                         
  -1   8   4       1092.52       1056.91       109.26 o                         
   0   8   4       3925.43       3807.14       100.51 o                         
   1   8   4        792.27        836.04        61.31 o                         
   2   8   4       1000.95       1025.74       122.32 o                         
   3   8   4       1575.07       1377.52       157.61 o                         
  -7   1   5       3612.72       3689.87       136.03 o                         
  -6   1   5        840.65        795.33        48.11 o                         
  -5   1   5       6234.58       6453.80       105.32 o                         
  -4   1   5       7007.74       6965.52       145.12 o                         
  -3   1   5       5715.21       5695.61       111.60 o                         
  -2   1   5       4578.74       4584.25       101.36 o                         
  -1   1   5      11057.91      11169.53       204.38 o                         
   0   1   5       6668.86       6866.45       144.82 o                         
   1   1   5        608.45        546.82        47.84 o                         
   2   1   5       9241.34      10164.56       196.23 o                         
   3   1   5      11383.12      11668.17       170.03 o                         
   4   1   5        149.24        161.24        45.56 o                         
   5   1   5       5166.06       5108.87       114.12 o                         
   6   1   5       5559.89       5661.29       187.87 o                         
   7   1   5       1980.71       2160.47       119.42 o                         
  -7   2   5       2089.47       2312.69       225.68 o                         
  -6   2   5       3191.00       3096.13       138.54 o                         
  -5   2   5       2740.26       2754.61       154.71 o                         
  -4   2   5        197.39        142.59        21.14 o                         
  -3   2   5      10481.96      10893.73       223.16 o                         
  -2   2   5       4367.04       4417.01       155.62 o                         
  -1   2   5        954.92       1008.72        59.22 o                         
   0   2   5       6760.54       6875.99       155.23 o                         
   1   2   5       3749.29       3880.56       161.95 o                         
   2   2   5       7391.49       7436.46       218.23 o                         
   3   2   5       4469.92       4719.12        91.60 o                         
   4   2   5       2437.93       2572.59        67.25 o                         
   5   2   5       6025.28       6311.41       239.49 o                         
   6   2   5        539.23        680.07        83.88 o                         
   7   2   5       2037.08       1952.22       108.92 o                         
  -7   3   5       1000.73        993.36       109.13 o                         
  -6   3   5       1484.13       1435.65       188.10 o                         
  -5   3   5        978.11        880.82        78.30 o                         
  -4   3   5        975.53        770.74        88.09 o                         
  -3   3   5        329.20        227.34        62.87 o                         
  -2   3   5        538.58        497.14        34.91 o                         
  -1   3   5       4018.32       3732.47        84.79 o                         
   0   3   5        971.71        937.74        51.72 o                         
   1   3   5        944.73       1043.26        86.28 o                         
   2   3   5         10.10         48.62        57.39 o                         
   3   3   5        450.00        407.04        51.79 o                         
   4   3   5        114.33        155.62        49.71 o                         
   5   3   5         60.25         59.55        51.13 o                         
   6   3   5        153.80        169.21        65.94 o                         
  -6   4   5       9452.24       9387.29       290.19 o                         
  -5   4   5       2516.34       2673.64       122.32 o                         
  -4   4   5        240.43        199.06        62.62 o                         
  -3   4   5       2981.69       3056.99       120.49 o                         
  -2   4   5      12062.89      12046.96       704.16 o                         
  -1   4   5        596.90        560.60        39.47 o                         
   0   4   5       2222.47       2272.55        68.94 o                         
   1   4   5      13224.07      13241.93       431.90 o                         
   2   4   5          3.99         73.78        29.83 o                         
   3   4   5         38.34         50.45        57.87 o                         
   4   4   5      17606.58      17906.09       306.28 o                         
   5   4   5        951.96        866.85        68.15 o                         
   6   4   5        375.83        375.57        84.72 o                         
  -6   5   5        694.04        560.65        88.79 o                         
  -5   5   5        159.77        237.99        73.64 o                         
  -4   5   5      10713.41      11225.36       241.09 o                         
  -3   5   5          3.27         99.44        81.19 o                         
  -2   5   5        234.79        149.36        66.14 o                         
  -1   5   5      12627.77      12515.62       597.15 o                         
   0   5   5       1618.55       1616.08        72.21 o                         
   1   5   5        335.01        274.88        34.27 o                         
   2   5   5       4565.53       4576.98       172.67 o                         
   3   5   5       4567.03       4649.11       163.63 o                         
   4   5   5         96.36        162.19        76.28 o                         
   5   5   5       1767.13       1878.38        92.79 o                         
  -5   6   5         84.57        156.15        76.41 o                         
  -4   6   5          1.65         40.52        83.36 o                         
  -3   6   5        410.70        262.58        58.22 o                         
  -2   6   5         12.83         96.63        59.85 o                         
  -1   6   5         55.81         51.55        48.54 o                         
   0   6   5        356.71        412.50        50.30 o                         
   1   6   5       1001.06       1042.10        65.00 o                         
   2   6   5       2217.59       2170.88       148.99 o                         
   3   6   5        336.89        277.79        51.07 o                         
   4   6   5        160.44        293.32       101.52 o                         
  -3   7   5       2664.91       2799.94       129.19 o                         
  -2   7   5       1914.24       1903.23       209.51 o                         
  -1   7   5       6127.31       6474.13       561.35 o                         
   0   7   5       4839.27       4828.62        99.57 o                         
   1   7   5       1230.76       1176.17        95.52 o                         
   2   7   5       6074.44       6292.45       135.10 o                         
   3   7   5       5515.43       5301.73       260.55 o                         
  -6   0   6       3955.51       3864.38       191.29 o                         
  -5   0   6      11441.58      10966.67       245.76 o                         
  -4   0   6       3971.10       3893.65       133.28 o                         
  -3   0   6        752.38        707.79        66.49 o                         
  -2   0   6       9653.47       9832.26       219.09 o                         
  -1   0   6        282.69        153.15        42.39 o                         
   0   0   6       3919.34       4010.20       147.35 o                         
   1   0   6      15285.53      15893.50       387.25 o                         
   2   0   6       1149.99       1132.59       119.24 o                         
   3   0   6        243.33        209.69        54.88 o                         
   4   0   6       3626.39       3775.32       138.47 o                         
   5   0   6      10109.12       9966.47       220.77 o                         
  -6   1   6         59.02         78.30        35.18 o                         
  -5   1   6       1146.73       1228.15        62.11 o                         
  -4   1   6       1805.92       1800.78        63.02 o                         
  -3   1   6       3192.51       3165.69        82.03 o                         
  -2   1   6       1275.65       1249.56        55.81 o                         
  -1   1   6        869.81        875.93        54.65 o                         
   0   1   6       6899.98       6622.57       283.87 o                         
   1   1   6       1092.80       1045.22        97.14 o                         
   2   1   6          4.73         66.04        66.02 o                         
   3   1   6       6758.52       7214.98       177.44 o                         
   4   1   6        446.11        419.56        41.24 o                         
   5   1   6        205.78        177.44        35.29 o                         
  -6   2   6       3593.79       3454.14        95.27 o                         
  -5   2   6        289.38        240.47        40.32 o                         
  -4   2   6        267.25        301.72        63.09 o                         
  -3   2   6       6516.90       6450.13       142.90 o                         
  -2   2   6       1059.96        972.99        47.12 o                         
  -1   2   6       1356.88       1349.43       157.68 o                         
   0   2   6       1575.10       1413.26        64.23 o                         
   1   2   6       1921.81       1975.61        80.66 o                         
   2   2   6        879.14        927.96        74.13 o                         
   3   2   6        347.78        366.67        44.27 o                         
   4   2   6       3321.17       3511.11        91.52 o                         
   5   2   6        256.35        321.95        99.68 o                         
  -6   3   6       1208.23       1000.28       141.78 o                         
  -5   3   6       2925.97       2751.93       172.65 o                         
  -4   3   6       8517.13       8458.03       285.14 o                         
  -3   3   6       1302.13       1296.06       106.00 o                         
  -2   3   6         68.42         58.43        26.26 o                         
  -1   3   6      10422.59      10168.05       178.68 o                         
   0   3   6       6996.42       6767.37       172.89 o                         
   1   3   6         82.62        143.93        41.53 o                         
   2   3   6      10004.62       9943.02       401.02 o                         
   3   3   6       5650.36       5668.28       193.13 o                         
   4   3   6       3035.24       3123.34       109.07 o                         
   5   3   6       2602.72       2664.42       129.24 o                         
  -5   4   6        586.30        595.51        78.66 o                         
  -4   4   6         59.10         65.98        68.79 o                         
  -3   4   6       1323.49       1371.50       120.71 o                         
  -2   4   6       2599.18       2453.32       112.90 o                         
  -1   4   6         95.67         84.13        48.35 o                         
   0   4   6        488.96        448.60        37.73 o                         
   1   4   6       1365.51       1378.18        96.60 o                         
   2   4   6        986.96       1002.86        54.39 o                         
   3   4   6        246.40        207.28        49.43 o                         
   4   4   6       1688.01       1764.54       175.51 o                         
  -4   5   6       3731.29       3741.13       285.51 o                         
  -3   5   6        767.67        723.66        84.72 o                         
  -2   5   6         66.55        288.59        91.33 o                         
  -1   5   6       3845.54       3974.09       143.35 o                         
   0   5   6       1931.14       1972.32       127.53 o                         
   1   5   6        332.44        321.22        37.93 o                         
   2   5   6       4057.45       3976.67       115.47 o                         
   3   5   6       2123.20       2356.67        98.46 o                         
  -3   6   6       7765.09       7786.21       318.37 o                         
  -2   6   6       3556.51       3431.29       293.97 o                         
  -1   6   6       1227.45       1313.40       200.09 o                         
   0   6   6       2608.96       2489.88        60.86 o                         
   1   6   6       5961.96       5962.63       251.84 o                         
   2   6   6       2772.48       2764.06       108.13 o                         
  -4   1   7       6186.13       6204.40       417.75 o                         
  -3   1   7       2963.10       2973.73       154.70 o                         
  -2   1   7         63.34        118.95        46.12 o                         
  -1   1   7       6083.22       5895.67       119.39 o                         
   0   1   7       4901.75       4940.61       115.93 o                         
   1   1   7        661.15        646.93        61.75 o                         
   2   1   7       2868.99       2759.42        99.19 o                         
   3   1   7       7129.44       7295.24       201.83 o                         
  -4   2   7         31.05        170.65        48.02 o                         
  -3   2   7       1952.77       1981.96       121.50 o                         
  -2   2   7       9823.52       9673.41       193.62 o                         
  -1   2   7          2.18        109.28        68.98 o                         
   0   2   7        103.93         87.64        33.52 o                         
   1   2   7       7189.87       7076.89       211.71 o                         
   2   2   7        853.60        791.23        73.08 o                         
   3   2   7         46.77         29.20        76.57 o                         
  -3   3   7        989.79        927.92       213.15 o                         
  -2   3   7        338.69        336.38        50.52 o                         
  -1   3   7        314.40        316.31        39.55 o                         
   0   3   7        122.63        189.14        38.57 o                         
   1   3   7          1.17         68.41        61.87 o                         
   2   3   7         89.62         76.69        50.27 o                         
  -2   4   7       2184.33       2290.31       174.51 o                         
  -1   4   7       3617.62       3322.21       145.28 o                         
   0   4   7       5402.06       5080.36       182.28 o                         
   1   4   7       3324.17       3059.49        87.24 o                         
                                                                                
